# Supplementary material for: Most species are not limited by an Amazonian river postulated to be a border between endemism areas
Source: Sci Rep. 2018 Feb 2;8:2294. doi: 10.1038/s41598-018-20596-7 (PMC5797105; doi:10.1038/s41598-018-20596-7)
Supplement: Supplementary file 2 — Supplementary Dataset [file 41598_2018_20596_MOESM2_ESM.xlsx]

## Sheet: Sheet 1
TableS1 - Species list and species-distribution records (1 = presence and 0 = absence) in each endemism area, which correspond to and river banks. Pexpected values are shown only for species recorded on only one bank (right or left) of the river.
Taxonomic group	Species	Endemism area1			Was the Maderia river a geographic barrier?
		Inambari (Left bank)	Rondonia (Righ bank)	Pexpected	Pexpected ≥ 0.50	Pexpected ≥ 0.40	Pexpected ≥ 0.30	Pexpected ≥ 0.20	Pexpected ≥ 0.10	Pexpected ≥ 0
Birds	Accipiter bicolor	0	1	0.0168087	No	No	No	No	No	Yes
Birds	Amazilia fimbriata	0	1	0.0168087	No	No	No	No	No	Yes
Birds	Arremon taciturnus	0	1	0.263522	No	No	No	Yes	Yes	Yes
Birds	Automolus paraensis	0	1	0.111982	No	No	No	No	Yes	Yes
Birds	Buteo brachyurus	0	1	0.0168087	No	No	No	No	No	Yes
Birds	Cacicus sp.	0	1	0.0168087	No	No	No	No	No	Yes
Birds	Campilorhamphus trochilirostris	0	1	0.0168087	No	No	No	No	No	Yes
Birds	Campylorhamphus probatus	0	1	0.0967742	No	No	No	No	No	Yes
Birds	Capito dayi	0	1	0.198084	No	No	No	No	Yes	Yes
Birds	Caracara plancus	0	1	0.0168087	No	No	No	No	No	Yes
Birds	Cathartes sp.	0	1	0.0168087	No	No	No	No	No	Yes
Birds	Chlorostilbon mellisugus	0	1	0.0333396	No	No	No	No	No	Yes
Birds	Clytoctantes atrogularis	0	1	0.0967742	No	No	No	No	No	Yes
Birds	Columbina minuta	0	1	0.0168087	No	No	No	No	No	Yes
Birds	Conopophaga melanogaster	0	1	0.0333396	No	No	No	No	No	Yes
Birds	Contopus sp.	0	1	0.0168087	No	No	No	No	No	Yes
Birds	Cotinga cayana	0	1	0.0168087	No	No	No	No	No	Yes
Birds	Cranioleuca gutturata	0	1	0.0168087	No	No	No	No	No	Yes
Birds	Crotophaga major	0	1	0.0495972	No	No	No	No	No	Yes
Birds	Crypturellus tataupa	0	1	0.0333396	No	No	No	No	No	Yes
Birds	Dacnis lineata	0	1	0.0168087	No	No	No	No	No	Yes
Birds	Dendrocincla turdina	0	1	0.0168087	No	No	No	No	No	Yes
Birds	Dendrocolaptes concolor	0	1	0.0333396	No	No	No	No	No	Yes
Birds	Dendrocolaptes hoffmannsi	0	1	0.170337	No	No	No	No	Yes	Yes
Birds	dendroplex picus	0	1	0.0168087	No	No	No	No	No	Yes
Birds	Euphonia chlorotica	0	1	0.0168087	No	No	No	No	No	Yes
Birds	Forpus modestus	0	1	0.0168087	No	No	No	No	No	Yes
Birds	Forpus sp.	0	1	0.0168087	No	No	No	No	No	Yes
Birds	Gymnoderus foetidus	0	1	0.0168087	No	No	No	No	No	Yes
Birds	Harpagus sp.	0	1	0.0168087	No	No	No	No	No	Yes
Birds	Hylocharis cyanus	0	1	0.0168087	No	No	No	No	No	Yes
Birds	Hylocharis sapphirina	0	1	0.0168087	No	No	No	No	No	Yes
Birds	Hylopezus whittakeri	0	1	0.0967742	No	No	No	No	No	Yes
Birds	Ictinia plumbea	0	1	0.0495972	No	No	No	No	No	Yes
Birds	Leptodon cayanensis	0	1	0.0655859	No	No	No	No	No	Yes
Birds	Leptotila sp.	0	1	0.0168087	No	No	No	No	No	Yes
Birds	Leucopternis sp.	0	1	0.0168087	No	No	No	No	No	Yes
Birds	Lurocalis semitorquatus	0	1	0.0495972	No	No	No	No	No	Yes
Birds	Mionectes sp.	0	1	0.0168087	No	No	No	No	No	Yes
Birds	Myiobius atricaudus	0	1	0.0168087	No	No	No	No	No	Yes
Birds	Myiobius sp.	0	1	0.0168087	No	No	No	No	No	Yes
Birds	Myrmelastes rufifacies	0	1	0.111982	No	No	No	No	Yes	Yes
Birds	Myrmophylax atrothorax	0	1	0.0495972	No	No	No	No	No	Yes
Birds	Myrmornis torquata	0	1	0.0495972	No	No	No	No	No	Yes
Birds	Nonnula ruficapilla	0	1	0.0495972	No	No	No	No	No	Yes
Birds	Periporphyrus erythromelas	0	1	0.0168087	No	No	No	No	No	Yes
Birds	Picumnus aurifrons	0	1	0.0333396	No	No	No	No	No	Yes
Birds	Platyrinchus saturatus	0	1	0.170337	No	No	No	No	Yes	Yes
Birds	Psophia viridis	0	1	0.0655859	No	No	No	No	No	Yes
Birds	Pulsatrix perspicillata	0	1	0.0168087	No	No	No	No	No	Yes
Birds	Rhegmatorhina hoffmannsi	0	1	0.4396	No	Yes	Yes	Yes	Yes	Yes
Birds	Schiffornis major	0	1	0.0333396	No	No	No	No	No	Yes
Birds	Selenidera sp.	0	1	0.0168087	No	No	No	No	No	Yes
Birds	Sporophila castaneiventris	0	1	0.0168087	No	No	No	No	No	Yes
Birds	Thamnophilus nigrocinereus	0	1	0.0495972	No	No	No	No	No	Yes
Birds	Thamnophilus stictocephalus	0	1	0.111982	No	No	No	No	Yes	Yes
Birds	Topaza pella	0	1	0.0168087	No	No	No	No	No	Yes
Birds	Veniliornis passerinus	0	1	0.0168087	No	No	No	No	No	Yes
Birds	Veniliornis sp.	0	1	0.0168087	No	No	No	No	No	Yes
Birds	Xipholaena punicea	0	1	0.0168087	No	No	No	No	No	Yes
Birds	Zebrilus undulatus	0	1	0.0168087	No	No	No	No	No	Yes
Birds	Aburria cujubi	1	0	0.0168087	No	No	No	No	No	Yes
Birds	Accipiter poliogaster	1	0	0.0168087	No	No	No	No	No	Yes
Birds	Actitis macularius	1	0	0.0168087	No	No	No	No	No	Yes
Birds	Ammodramus aurifrons	1	0	0.0655859	No	No	No	No	No	Yes
Birds	Anthracothorax nigricollis	1	0	0.0168087	No	No	No	No	No	Yes
Birds	Ara chloropterus	1	0	0.0495972	No	No	No	No	No	Yes
Birds	Aramides cajanea	1	0	0.0813101	No	No	No	No	No	Yes
Birds	Aratinga leucophthalma	1	0	0.0655859	No	No	No	No	No	Yes
Birds	Ardea cocoi	1	0	0.0333396	No	No	No	No	No	Yes
Birds	Attila citrineiventris	1	0	0.126938	No	No	No	No	Yes	Yes
Birds	Automolus melanopezus	1	0	0.0168087	No	No	No	No	No	Yes
Birds	Berlepschia rikeri	1	0	0.0168087	No	No	No	No	No	Yes
Birds	Bucco macrodactylus	1	0	0.0655859	No	No	No	No	No	Yes
Birds	Bucco sp.	1	0	0.0168087	No	No	No	No	No	Yes
Birds	Buteogallus schistaceus	1	0	0.0168087	No	No	No	No	No	Yes
Birds	Campylorhamphus gyldenstolpei	1	0	0.0655859	No	No	No	No	No	Yes
Birds	Caryothraustes canadensis	1	0	0.0333396	No	No	No	No	No	Yes
Birds	Cathartes burrovianus	1	0	0.0495972	No	No	No	No	No	Yes
Birds	Cephalopterus ornatus	1	0	0.0333396	No	No	No	No	No	Yes
Birds	Cercomacra manu	1	0	0.0168087	No	No	No	No	No	Yes
Birds	Cercomacra serva	1	0	0.111982	No	No	No	No	Yes	Yes
Birds	Chaetura sp.	1	0	0.0168087	No	No	No	No	No	Yes
Birds	Claravis pretiosa	1	0	0.0333396	No	No	No	No	No	Yes
Birds	Cnipodectes subbrunneus	1	0	0.156112	No	No	No	No	Yes	Yes
Birds	Coccyzus euleri	1	0	0.0168087	No	No	No	No	No	Yes
Birds	Coccyzus melacoryphus	1	0	0.0168087	No	No	No	No	No	Yes
Birds	Colaptes punctigula	1	0	0.0495972	No	No	No	No	No	Yes
Birds	Contopus virens	1	0	0.0967742	No	No	No	No	No	Yes
Birds	Dacnis albiventer	1	0	0.0168087	No	No	No	No	No	Yes
Birds	Dacnis cayana	1	0	0.0333396	No	No	No	No	No	Yes
Birds	Dacnis flaviventer	1	0	0.0168087	No	No	No	No	No	Yes
Birds	Dacnis sp.	1	0	0.0168087	No	No	No	No	No	Yes
Birds	Dendrocolaptes juruanus	1	0	0.0168087	No	No	No	No	No	Yes
Birds	Dendrocolaptes sp.	1	0	0.0168087	No	No	No	No	No	Yes
Birds	Dendroica striata	1	0	0.0168087	No	No	No	No	No	Yes
Birds	Dixiphia pipra	1	0	0.0168087	No	No	No	No	No	Yes
Birds	Euphonia minuta	1	0	0.0168087	No	No	No	No	No	Yes
Birds	Falco deiroleucus	1	0	0.0168087	No	No	No	No	No	Yes
Birds	Falco sp.	1	0	0.0168087	No	No	No	No	No	Yes
Birds	Formicivora rufa	1	0	0.0333396	No	No	No	No	No	Yes
Birds	Galbalcyrhynchus purusianus	1	0	0.0168087	No	No	No	No	No	Yes
Birds	Galbula cyanescens	1	0	0.0333396	No	No	No	No	No	Yes
Birds	Galbula sp.	1	0	0.0333396	No	No	No	No	No	Yes
Birds	Griseotyrannus aurantioatrocristatus	1	0	0.0168087	No	No	No	No	No	Yes
Birds	Harpagus diodon	1	0	0.0168087	No	No	No	No	No	Yes
Birds	Hemitriccus griseipectus	1	0	0.0813101	No	No	No	No	No	Yes
Birds	Herpsilochmus sp. nov.	1	0	0.0495972	No	No	No	No	No	Yes
Birds	Heterospizias meridionalis	1	0	0.0168087	No	No	No	No	No	Yes
Birds	Hylophilax naevius	1	0	0.0168087	No	No	No	No	No	Yes
Birds	Hylophilax punctulatus	1	0	0.0168087	No	No	No	No	No	Yes
Birds	Hylophilus pectoralis	1	0	0.0168087	No	No	No	No	No	Yes
Birds	Hypocnemis peruviana	1	0	0.49434	No	Yes	Yes	Yes	Yes	Yes
Birds	Hypocnemoides sp.	1	0	0.0168087	No	No	No	No	No	Yes
Birds	Inezia inornata	1	0	0.0168087	No	No	No	No	No	Yes
Birds	Inezia sp.	1	0	0.0168087	No	No	No	No	No	Yes
Birds	Iodopleura isabellae	1	0	0.0495972	No	No	No	No	No	Yes
Birds	Knipolegus poecilocercus	1	0	0.0168087	No	No	No	No	No	Yes
Birds	Lanio penicillatus	1	0	0.0168087	No	No	No	No	No	Yes
Birds	Lepidothrix coronata	1	0	0.511392	Yes	Yes	Yes	Yes	Yes	Yes
Birds	Micrastur buckleyi	1	0	0.0495972	No	No	No	No	No	Yes
Birds	Micrastur gilvicollis	1	0	0.399912	No	Yes	Yes	Yes	Yes	Yes
Birds	Milvago chimachima	1	0	0.0168087	No	No	No	No	No	Yes
Birds	Monasa flavirostris	1	0	0.0168087	No	No	No	No	No	Yes
Birds	Mycteria americana	1	0	0.0168087	No	No	No	No	No	Yes
Birds	Myiozetetes similis	1	0	0.0168087	No	No	No	No	No	Yes
Birds	Myrmeciza fortis	1	0	0.0333396	No	No	No	No	No	Yes
Birds	Myrmotherula multostriata	1	0	0.0333396	No	No	No	No	No	Yes
Birds	Neoctantes niger	1	0	0.0333396	No	No	No	No	No	Yes
Birds	Notharchus ordii	1	0	0.224918	No	No	No	Yes	Yes	Yes
Birds	Nothura boraquira	1	0	0.0168087	No	No	No	No	No	Yes
Birds	Nyctibius bracteatus	1	0	0.0168087	No	No	No	No	No	Yes
Birds	Nystalus striolatus	1	0	0.0967742	No	No	No	No	No	Yes
Birds	Odontophorus stellatus	1	0	0.0168087	No	No	No	No	No	Yes
Birds	Opisthocomus hoazin	1	0	0.0168087	No	No	No	No	No	Yes
Birds	Pachyramphus castaneus	1	0	0.0168087	No	No	No	No	No	Yes
Birds	Pachyramphus minor	1	0	0.0168087	No	No	No	No	No	Yes
Birds	Pachyramphus sp.	1	0	0.0168087	No	No	No	No	No	Yes
Birds	Pachyramphus surinamus	1	0	0.0495972	No	No	No	No	No	Yes
Birds	Patagioenas cayennensis	1	0	0.0168087	No	No	No	No	No	Yes
Birds	Patagioenas picazuro	1	0	0.0168087	No	No	No	No	No	Yes
Birds	Penelope sp.	1	0	0.0333396	No	No	No	No	No	Yes
Birds	Philydor sp.	1	0	0.0168087	No	No	No	No	No	Yes
Birds	Poecilotriccus senex	1	0	0.0168087	No	No	No	No	No	Yes
Birds	Polioptila laeta	1	0	0.0333396	No	No	No	No	No	Yes
Birds	Porzana albicollis	1	0	0.0495972	No	No	No	No	No	Yes
Birds	Progne chalybea	1	0	0.0495972	No	No	No	No	No	Yes
Birds	Psophia leucoptera	1	0	0.0495972	No	No	No	No	No	Yes
Birds	Pteroglossus beauharnaesii	1	0	0.126938	No	No	No	No	Yes	Yes
Birds	Pteroglossus mariae	1	0	0.111982	No	No	No	No	Yes	Yes
Birds	Pyrilia sp.	1	0	0.0813101	No	No	No	No	No	Yes
Birds	Rupornis magnirostris	1	0	0.0495972	No	No	No	No	No	Yes
Birds	Saltator coerulescens	1	0	0.0168087	No	No	No	No	No	Yes
Birds	Schiffornis amazonum	1	0	0.300235	No	No	Yes	Yes	Yes	Yes
Birds	Schistochlamys melanopis	1	0	0.0333396	No	No	No	No	No	Yes
Birds	Sclerurus sp.	1	0	0.0495972	No	No	No	No	No	Yes
Birds	Selenidera reinwardtii	1	0	0.288202	No	No	No	Yes	Yes	Yes
Birds	Sporophila caerulescens	1	0	0.0168087	No	No	No	No	No	Yes
Birds	Sporophila schistacea	1	0	0.0967742	No	No	No	No	No	Yes
Birds	Sturnella militaris	1	0	0.0168087	No	No	No	No	No	Yes
Birds	Tachycineta albiventer	1	0	0.0168087	No	No	No	No	No	Yes
Birds	Tangara nigrocincta	1	0	0.0333396	No	No	No	No	No	Yes
Birds	Tangara schrankii	1	0	0.0168087	No	No	No	No	No	Yes
Birds	Tangara varia	1	0	0.0168087	No	No	No	No	No	Yes
Birds	Tangara velia	1	0	0.0333396	No	No	No	No	No	Yes
Birds	Taraba major	1	0	0.0813101	No	No	No	No	No	Yes
Birds	Tersina viridis	1	0	0.0495972	No	No	No	No	No	Yes
Birds	THamnophilus aethiops	1	0	0.0168087	No	No	No	No	No	Yes
Birds	Tigrissoma lineatum	1	0	0.0168087	No	No	No	No	No	Yes
Birds	Tityra semifasciata	1	0	0.0168087	No	No	No	No	No	Yes
Birds	Tityra sp.	1	0	0.0168087	No	No	No	No	No	Yes
Birds	Turdus amaurochalinus	1	0	0.0495972	No	No	No	No	No	Yes
Birds	Tyrannopsis sulphurea	1	0	0.0168087	No	No	No	No	No	Yes
Birds	Tyrannus savana	1	0	0.0168087	No	No	No	No	No	Yes
Birds	Xiphorhynchus sp.	1	0	0.0168087	No	No	No	No	No	Yes
Birds	Xolmis cinereus	1	0	0.0168087	No	No	No	No	No	Yes
Birds	Amazona amazonica	1	1	NA	No	No	No	No	No	No
Birds	Amazona farinosa	1	1	NA	No	No	No	No	No	No
Birds	Amazona kawalli	1	1	NA	No	No	No	No	No	No
Birds	Amazona ochrocephala	1	1	NA	No	No	No	No	No	No
Birds	Amazona sp.	1	1	NA	No	No	No	No	No	No
Birds	Ancistrops strigilatus	1	1	NA	No	No	No	No	No	No
Birds	Ara ararauna	1	1	NA	No	No	No	No	No	No
Birds	Ara macao	1	1	NA	No	No	No	No	No	No
Birds	Ara severus	1	1	NA	No	No	No	No	No	No
Birds	Ara sp.	1	1	NA	No	No	No	No	No	No
Birds	Aratinga weddellii	1	1	NA	No	No	No	No	No	No
Birds	Attila bolivianus	1	1	NA	No	No	No	No	No	No
Birds	Attila cinnamomeus	1	1	NA	No	No	No	No	No	No
Birds	Attila sp.	1	1	NA	No	No	No	No	No	No
Birds	Attila spadiceus	1	1	NA	No	No	No	No	No	No
Birds	Automolus infuscatus	1	1	NA	No	No	No	No	No	No
Birds	Automolus ochrolaemus	1	1	NA	No	No	No	No	No	No
Birds	Automolus rufipileatus	1	1	NA	No	No	No	No	No	No
Birds	Automolus subulatus	1	1	NA	No	No	No	No	No	No
Birds	Baryphthengus martii	1	1	NA	No	No	No	No	No	No
Birds	Brotogeris chrysoptera	1	1	NA	No	No	No	No	No	No
Birds	Brotogeris sanctithomae	1	1	NA	No	No	No	No	No	No
Birds	Brotogeris sp.	1	1	NA	No	No	No	No	No	No
Birds	Brotogeris versicolurus	1	1	NA	No	No	No	No	No	No
Birds	Bucco capensis	1	1	NA	No	No	No	No	No	No
Birds	Bucco tamatia	1	1	NA	No	No	No	No	No	No
Birds	Buteo nitidus	1	1	NA	No	No	No	No	No	No
Birds	Cacicus cela	1	1	NA	No	No	No	No	No	No
Birds	Cacicus haemorrhous	1	1	NA	No	No	No	No	No	No
Birds	Campephilus melanoleucos	1	1	NA	No	No	No	No	No	No
Birds	Campephilus rubricollis	1	1	NA	No	No	No	No	No	No
Birds	Camptostoma obsoletum	1	1	NA	No	No	No	No	No	No
Birds	Campylopterus largipennis	1	1	NA	No	No	No	No	No	No
Birds	Campylorhamphus procurvoides	1	1	NA	No	No	No	No	No	No
Birds	Campylorhynchus turdinus	1	1	NA	No	No	No	No	No	No
Birds	Cantorchilus leucotis	1	1	NA	No	No	No	No	No	No
Birds	Capito auratus	1	1	NA	No	No	No	No	No	No
Birds	Cathartes aura	1	1	NA	No	No	No	No	No	No
Birds	Cathartes melambrotus	1	1	NA	No	No	No	No	No	No
Birds	Catharus fuscescens	1	1	NA	No	No	No	No	No	No
Birds	Celeus elegans	1	1	NA	No	No	No	No	No	No
Birds	Celeus flavus	1	1	NA	No	No	No	No	No	No
Birds	Celeus grammicus	1	1	NA	No	No	No	No	No	No
Birds	Celeus torquatus	1	1	NA	No	No	No	No	No	No
Birds	Ceratopipra rubrocapilla	1	1	NA	No	No	No	No	No	No
Birds	Cercomacra cinerascens	1	1	NA	No	No	No	No	No	No
Birds	Cercomacra nigrescens	1	1	NA	No	No	No	No	No	No
Birds	Certhiasomus stictolaemus	1	1	NA	No	No	No	No	No	No
Birds	Chaetura brachyura	1	1	NA	No	No	No	No	No	No
Birds	Chaetura meridionalis	1	1	NA	No	No	No	No	No	No
Birds	Chamaeza nobilis	1	1	NA	No	No	No	No	No	No
Birds	Chelidoptera tenebrosa	1	1	NA	No	No	No	No	No	No
Birds	Chiroxiphia pareola	1	1	NA	No	No	No	No	No	No
Birds	Chloroceryle aenea	1	1	NA	No	No	No	No	No	No
Birds	Chloroceryle inda	1	1	NA	No	No	No	No	No	No
Birds	Chlorostilbon notatus	1	1	NA	No	No	No	No	No	No
Birds	Cissopis leverianus	1	1	NA	No	No	No	No	No	No
Birds	Cnemotriccus fuscatus	1	1	NA	No	No	No	No	No	No
Birds	Coccycua minuta	1	1	NA	No	No	No	No	No	No
Birds	Columbina talpacoti	1	1	NA	No	No	No	No	No	No
Birds	Conopias parvus	1	1	NA	No	No	No	No	No	No
Birds	Conopophaga aurita	1	1	NA	No	No	No	No	No	No
Birds	Coragyps atratus	1	1	NA	No	No	No	No	No	No
Birds	Corythopis torquatus	1	1	NA	No	No	No	No	No	No
Birds	Crotophaga ani	1	1	NA	No	No	No	No	No	No
Birds	Crypturellus cinereus	1	1	NA	No	No	No	No	No	No
Birds	Crypturellus obsoletus	1	1	NA	No	No	No	No	No	No
Birds	Crypturellus parvirostris	1	1	NA	No	No	No	No	No	No
Birds	Crypturellus soui	1	1	NA	No	No	No	No	No	No
Birds	Crypturellus strigulosus	1	1	NA	No	No	No	No	No	No
Birds	Crypturellus undulatus	1	1	NA	No	No	No	No	No	No
Birds	Crypturellus variegatus	1	1	NA	No	No	No	No	No	No
Birds	Cyanerpes caeruleus	1	1	NA	No	No	No	No	No	No
Birds	Cyanoloxia cyanoides	1	1	NA	No	No	No	No	No	No
Birds	Cyanoloxia rothschildii	1	1	NA	No	No	No	No	No	No
Birds	Cyclarhis gujanensis	1	1	NA	No	No	No	No	No	No
Birds	Cymbilaimus lineatus	1	1	NA	No	No	No	No	No	No
Birds	Cyphorhinus arada	1	1	NA	No	No	No	No	No	No
Birds	Daptrius ater	1	1	NA	No	No	No	No	No	No
Birds	Deconychura longicauda	1	1	NA	No	No	No	No	No	No
Birds	Dendrexetastes rufigula	1	1	NA	No	No	No	No	No	No
Birds	Dendrocincla fuliginosa	1	1	NA	No	No	No	No	No	No
Birds	Dendrocincla merula	1	1	NA	No	No	No	No	No	No
Birds	Dendrocolaptes certhia	1	1	NA	No	No	No	No	No	No
Birds	Dendrocolaptes picumnus	1	1	NA	No	No	No	No	No	No
Birds	Dendroplex picus	1	1	NA	No	No	No	No	No	No
Birds	Deroptyus accipitrinus	1	1	NA	No	No	No	No	No	No
Birds	Dichrozona cincta	1	1	NA	No	No	No	No	No	No
Birds	Drymophila devillei	1	1	NA	No	No	No	No	No	No
Birds	Dryocopus lineatus	1	1	NA	No	No	No	No	No	No
Birds	Elanoides forficatus	1	1	NA	No	No	No	No	No	No
Birds	Electron platyrhynchum	1	1	NA	No	No	No	No	No	No
Birds	Epinecrophylla haematonota	1	1	NA	No	No	No	No	No	No
Birds	Epinecrophylla leucophthalma	1	1	NA	No	No	No	No	No	No
Birds	Epinecrophylla ornata	1	1	NA	No	No	No	No	No	No
Birds	Euphonia chrysopasta	1	1	NA	No	No	No	No	No	No
Birds	Euphonia rufiventris	1	1	NA	No	No	No	No	No	No
Birds	Euphonia xanthogaster	1	1	NA	No	No	No	No	No	No
Birds	Eurypyga helias	1	1	NA	No	No	No	No	No	No
Birds	Falco rufigularis	1	1	NA	No	No	No	No	No	No
Birds	Florisuga mellivora	1	1	NA	No	No	No	No	No	No
Birds	Formicarius analis	1	1	NA	No	No	No	No	No	No
Birds	Formicarius colma	1	1	NA	No	No	No	No	No	No
Birds	Formicivora grisea	1	1	NA	No	No	No	No	No	No
Birds	Frederickena unduligera	1	1	NA	No	No	No	No	No	No
Birds	Galbula cyanicollis	1	1	NA	No	No	No	No	No	No
Birds	Galbula dea	1	1	NA	No	No	No	No	No	No
Birds	Galbula leucogastra	1	1	NA	No	No	No	No	No	No
Birds	Galbula ruficauda	1	1	NA	No	No	No	No	No	No
Birds	Gallus gallus domesticus	1	1	NA	No	No	No	No	No	No
Birds	Geotrygon montana	1	1	NA	No	No	No	No	No	No
Birds	Geotrygon violacea	1	1	NA	No	No	No	No	No	No
Birds	Glaucidium brasilianum	1	1	NA	No	No	No	No	No	No
Birds	Glaucidium hardyi	1	1	NA	No	No	No	No	No	No
Birds	Glaucis hirsutus	1	1	NA	No	No	No	No	No	No
Birds	Glyphorynchus spirurus	1	1	NA	No	No	No	No	No	No
Birds	Grallaria varia	1	1	NA	No	No	No	No	No	No
Birds	Granatellus pelzelni	1	1	NA	No	No	No	No	No	No
Birds	Gymnopithys salvini	1	1	NA	No	No	No	No	No	No
Birds	Habia rubica	1	1	NA	No	No	No	No	No	No
Birds	Haematoderus militaris	1	1	NA	No	No	No	No	No	No
Birds	Hafferia fortis	1	1	NA	No	No	No	No	No	No
Birds	Harpagus bidentatus	1	1	NA	No	No	No	No	No	No
Birds	Heliornis fulica	1	1	NA	No	No	No	No	No	No
Birds	Heliothryx auritus	1	1	NA	No	No	No	No	No	No
Birds	Hemithraupis flavicollis	1	1	NA	No	No	No	No	No	No
Birds	Hemitriccus minimus	1	1	NA	No	No	No	No	No	No
Birds	Hemitriccus minor	1	1	NA	No	No	No	No	No	No
Birds	Hemitriccus sp.	1	1	NA	No	No	No	No	No	No
Birds	Herpetotheres cachinnans	1	1	NA	No	No	No	No	No	No
Birds	Heterocercus linteatus	1	1	NA	No	No	No	No	No	No
Birds	Hydropsalis albicollis	1	1	NA	No	No	No	No	No	No
Birds	Hydropsalis nigrescens	1	1	NA	No	No	No	No	No	No
Birds	Hydropsalis parvula	1	1	NA	No	No	No	No	No	No
Birds	Hylexetastes sp.	1	1	NA	No	No	No	No	No	No
Birds	Hylexetastes stresemanni	1	1	NA	No	No	No	No	No	No
Birds	Hylexetastes uniformis	1	1	NA	No	No	No	No	No	No
Birds	Hyloctistes subulatus	1	1	NA	No	No	No	No	No	No
Birds	Hylophilus hypoxanthus	1	1	NA	No	No	No	No	No	No
Birds	Hylophilus muscicapinus	1	1	NA	No	No	No	No	No	No
Birds	Hylophilus ochraceiceps	1	1	NA	No	No	No	No	No	No
Birds	Hylophilus semicinereus	1	1	NA	No	No	No	No	No	No
Birds	Hylophilus sp.	1	1	NA	No	No	No	No	No	No
Birds	Hylophilus thoracicus	1	1	NA	No	No	No	No	No	No
Birds	Hylophylax naevius	1	1	NA	No	No	No	No	No	No
Birds	Hylophylax punctulatus	1	1	NA	No	No	No	No	No	No
Birds	Hypocnemis ochrogyna	1	1	NA	No	No	No	No	No	No
Birds	Hypocnemoides maculicauda	1	1	NA	No	No	No	No	No	No
Birds	Hypocnemoides melanopogon	1	1	NA	No	No	No	No	No	No
Birds	Ibycter americanus	1	1	NA	No	No	No	No	No	No
Birds	Icterus cayanensis	1	1	NA	No	No	No	No	No	No
Birds	Isleria hauxwelli	1	1	NA	No	No	No	No	No	No
Birds	Jacamerops aureus	1	1	NA	No	No	No	No	No	No
Birds	Lamprospiza melanoleuca	1	1	NA	No	No	No	No	No	No
Birds	Lanio cristatus	1	1	NA	No	No	No	No	No	No
Birds	Lanio luctuosus	1	1	NA	No	No	No	No	No	No
Birds	Lanio surinamus	1	1	NA	No	No	No	No	No	No
Birds	Lanio versicolor	1	1	NA	No	No	No	No	No	No
Birds	Laniocera hypopyrra	1	1	NA	No	No	No	No	No	No
Birds	Laterallus exilis	1	1	NA	No	No	No	No	No	No
Birds	Laterallus viridis	1	1	NA	No	No	No	No	No	No
Birds	Lathrotriccus euleri	1	1	NA	No	No	No	No	No	No
Birds	Legatus leucophaius	1	1	NA	No	No	No	No	No	No
Birds	Lepidocolaptes albolineatus	1	1	NA	No	No	No	No	No	No
Birds	Lepidothrix nattereri	1	1	NA	No	No	No	No	No	No
Birds	Leptopogon amaurocephalus	1	1	NA	No	No	No	No	No	No
Birds	Leptotila rufaxilla	1	1	NA	No	No	No	No	No	No
Birds	Leptotila verreauxi	1	1	NA	No	No	No	No	No	No
Birds	Leucopternis kuhli	1	1	NA	No	No	No	No	No	No
Birds	Liosceles thoracicus	1	1	NA	No	No	No	No	No	No
Birds	Lipaugus vociferans	1	1	NA	No	No	No	No	No	No
Birds	Lophostrix cristata	1	1	NA	No	No	No	No	No	No
Birds	Machaeropterus pyrocephalus	1	1	NA	No	No	No	No	No	No
Birds	Malacoptila rufa	1	1	NA	No	No	No	No	No	No
Birds	Megaceryle torquata	1	1	NA	No	No	No	No	No	No
Birds	Megarynchus pitangua	1	1	NA	No	No	No	No	No	No
Birds	Megascops usta	1	1	NA	No	No	No	No	No	No
Birds	Megastictus margaritatus	1	1	NA	No	No	No	No	No	No
Birds	Melanerpes cruentatus	1	1	NA	No	No	No	No	No	No
Birds	Mesembrinibis cayennensis	1	1	NA	No	No	No	No	No	No
Birds	Micrastur mintoni	1	1	NA	No	No	No	No	No	No
Birds	Micrastur mirandollei	1	1	NA	No	No	No	No	No	No
Birds	Micrastur ruficollis	1	1	NA	No	No	No	No	No	No
Birds	Micrastur semitorquatus	1	1	NA	No	No	No	No	No	No
Birds	Micrastur sp.	1	1	NA	No	No	No	No	No	No
Birds	Microcerculus marginatus	1	1	NA	No	No	No	No	No	No
Birds	Microrhopias quixensis	1	1	NA	No	No	No	No	No	No
Birds	Microxenops milleri	1	1	NA	No	No	No	No	No	No
Birds	Mionectes macconnelli	1	1	NA	No	No	No	No	No	No
Birds	Mionectes oleagineus	1	1	NA	No	No	No	No	No	No
Birds	Momotus momota	1	1	NA	No	No	No	No	No	No
Birds	Monasa morphoeus	1	1	NA	No	No	No	No	No	No
Birds	Monasa nigrifrons	1	1	NA	No	No	No	No	No	No
Birds	Monasa sp.	1	1	NA	No	No	No	No	No	No
Birds	Myiarchus ferox	1	1	NA	No	No	No	No	No	No
Birds	Myiarchus tuberculifer	1	1	NA	No	No	No	No	No	No
Birds	Myiarchus tyrannulus	1	1	NA	No	No	No	No	No	No
Birds	Myiobius barbatus	1	1	NA	No	No	No	No	No	No
Birds	Myiodynastes maculatus	1	1	NA	No	No	No	No	No	No
Birds	Myiopagis caniceps	1	1	NA	No	No	No	No	No	No
Birds	Myiopagis gaimardii	1	1	NA	No	No	No	No	No	No
Birds	Myiornis ecaudatus	1	1	NA	No	No	No	No	No	No
Birds	Myiothlypis fulvicauda	1	1	NA	No	No	No	No	No	No
Birds	Myiozetetes cayanensis	1	1	NA	No	No	No	No	No	No
Birds	Myiozetetes luteiventris	1	1	NA	No	No	No	No	No	No
Birds	Myrmeciza atrothorax	1	1	NA	No	No	No	No	No	No
Birds	Myrmeciza hemimelaena	1	1	NA	No	No	No	No	No	No
Birds	Myrmelastes humaythae	1	1	NA	No	No	No	No	No	No
Birds	Myrmoborus leucophrys	1	1	NA	No	No	No	No	No	No
Birds	Myrmoborus myotherinus	1	1	NA	No	No	No	No	No	No
Birds	Myrmothera campanisona	1	1	NA	No	No	No	No	No	No
Birds	Myrmotherula assimilis	1	1	NA	No	No	No	No	No	No
Birds	Myrmotherula axillaris	1	1	NA	No	No	No	No	No	No
Birds	Myrmotherula brachyura	1	1	NA	No	No	No	No	No	No
Birds	Myrmotherula hauxwelli	1	1	NA	No	No	No	No	No	No
Birds	Myrmotherula iheringi	1	1	NA	No	No	No	No	No	No
Birds	Myrmotherula longipennis	1	1	NA	No	No	No	No	No	No
Birds	Myrmotherula menetriesii	1	1	NA	No	No	No	No	No	No
Birds	Myrmotherula sclateri	1	1	NA	No	No	No	No	No	No
Birds	Myrmotherula sp.	1	1	NA	No	No	No	No	No	No
Birds	Nasica longirostris	1	1	NA	No	No	No	No	No	No
Birds	Nonnula rubecula	1	1	NA	No	No	No	No	No	No
Birds	Notharchus hyperrhynchus	1	1	NA	No	No	No	No	No	No
Birds	Notharchus tectus	1	1	NA	No	No	No	No	No	No
Birds	Nyctibius grandis	1	1	NA	No	No	No	No	No	No
Birds	Nyctibius griseus	1	1	NA	No	No	No	No	No	No
Birds	Nyctiphrynus ocellatus	1	1	NA	No	No	No	No	No	No
Birds	Odontophorus gujanensis	1	1	NA	No	No	No	No	No	No
Birds	Odontorchilus cinereus	1	1	NA	No	No	No	No	No	No
Birds	Onychorhynchus coronatus	1	1	NA	No	No	No	No	No	No
Birds	Ornithion inerme	1	1	NA	No	No	No	No	No	No
Birds	Ortalis guttata	1	1	NA	No	No	No	No	No	No
Birds	Orthopsittaca manilatus	1	1	NA	No	No	No	No	No	No
Birds	Pachyramphus marginatus	1	1	NA	No	No	No	No	No	No
Birds	Pachyramphus polychopterus	1	1	NA	No	No	No	No	No	No
Birds	Patagioenas plumbea	1	1	NA	No	No	No	No	No	No
Birds	Patagioenas sp.	1	1	NA	No	No	No	No	No	No
Birds	Patagioenas speciosa	1	1	NA	No	No	No	No	No	No
Birds	Patagioenas subvinacea	1	1	NA	No	No	No	No	No	No
Birds	Pauxi tuberosa	1	1	NA	No	No	No	No	No	No
Birds	Penelope jacquacu	1	1	NA	No	No	No	No	No	No
Birds	Phaeothlypis fulvicauda	1	1	NA	No	No	No	No	No	No
Birds	Phaethornis hispidus	1	1	NA	No	No	No	No	No	No
Birds	Phaethornis malaris	1	1	NA	No	No	No	No	No	No
Birds	Phaethornis philippii	1	1	NA	No	No	No	No	No	No
Birds	Phaethornis ruber	1	1	NA	No	No	No	No	No	No
Birds	Phaethornis sp.	1	1	NA	No	No	No	No	No	No
Birds	Phaetusa simplex	1	1	NA	No	No	No	No	No	No
Birds	Pharomachrus pavoninus	1	1	NA	No	No	No	No	No	No
Birds	Pheugopedius genibarbis	1	1	NA	No	No	No	No	No	No
Birds	Philydor erythrocercum	1	1	NA	No	No	No	No	No	No
Birds	Philydor erythropterum	1	1	NA	No	No	No	No	No	No
Birds	Philydor pyrrhodes	1	1	NA	No	No	No	No	No	No
Birds	Philydor ruficaudatum	1	1	NA	No	No	No	No	No	No
Birds	Phlegopsis erythroptera	1	1	NA	No	No	No	No	No	No
Birds	Phlegopsis nigromaculata	1	1	NA	No	No	No	No	No	No
Birds	Phoenicircus nigricollis	1	1	NA	No	No	No	No	No	No
Birds	Piaya cayana	1	1	NA	No	No	No	No	No	No
Birds	Piaya melanogaster	1	1	NA	No	No	No	No	No	No
Birds	Piaya sp.	1	1	NA	No	No	No	No	No	No
Birds	Piculus chrysochloros	1	1	NA	No	No	No	No	No	No
Birds	Piculus flavigula	1	1	NA	No	No	No	No	No	No
Birds	Piculus laemostictus	1	1	NA	No	No	No	No	No	No
Birds	Pionites leucogaster	1	1	NA	No	No	No	No	No	No
Birds	Pionus menstruus	1	1	NA	No	No	No	No	No	No
Birds	Pipra fasciicauda	1	1	NA	No	No	No	No	No	No
Birds	Pipra rubrocapilla	1	1	NA	No	No	No	No	No	No
Birds	Piprites chloris	1	1	NA	No	No	No	No	No	No
Birds	Pitangus sulphuratus	1	1	NA	No	No	No	No	No	No
Birds	Platyrinchus coronatus	1	1	NA	No	No	No	No	No	No
Birds	Platyrinchus platyrhynchos	1	1	NA	No	No	No	No	No	No
Birds	Progne tapera	1	1	NA	No	No	No	No	No	No
Birds	Psarocolius angustirostris	1	1	NA	No	No	No	No	No	No
Birds	Psarocolius bifasciatus	1	1	NA	No	No	No	No	No	No
Birds	Psarocolius decumanus	1	1	NA	No	No	No	No	No	No
Birds	Psarocolius sp.	1	1	NA	No	No	No	No	No	No
Birds	Psarocolius viridis	1	1	NA	No	No	No	No	No	No
Birds	Psittacara leucophthalmus	1	1	NA	No	No	No	No	No	No
Birds	Pteroglossus bitorquatus	1	1	NA	No	No	No	No	No	No
Birds	Pteroglossus castanotis	1	1	NA	No	No	No	No	No	No
Birds	Pteroglossus sp.	1	1	NA	No	No	No	No	No	No
Birds	Pygiptila stellaris	1	1	NA	No	No	No	No	No	No
Birds	Pyrilia barrabandi	1	1	NA	No	No	No	No	No	No
Birds	Pyrrhura perlata	1	1	NA	No	No	No	No	No	No
Birds	Pyrrhura snethlageae	1	1	NA	No	No	No	No	No	No
Birds	Pyrrhura sp.	1	1	NA	No	No	No	No	No	No
Birds	Querula purpurata	1	1	NA	No	No	No	No	No	No
Birds	Ramphastos tucanus	1	1	NA	No	No	No	No	No	No
Birds	Ramphastos vitellinus	1	1	NA	No	No	No	No	No	No
Birds	Ramphocaenus melanurus	1	1	NA	No	No	No	No	No	No
Birds	Ramphocelus carbo	1	1	NA	No	No	No	No	No	No
Birds	Ramphotrigon ruficauda	1	1	NA	No	No	No	No	No	No
Birds	Rhegmatorhina melanosticta	1	1	NA	No	No	No	No	No	No
Birds	Rhynchocyclus olivaceus	1	1	NA	No	No	No	No	No	No
Birds	Rhytipterna simplex	1	1	NA	No	No	No	No	No	No
Birds	Saltator grossus	1	1	NA	No	No	No	No	No	No
Birds	Saltator maximus	1	1	NA	No	No	No	No	No	No
Birds	Schiffornis turdina	1	1	NA	No	No	No	No	No	No
Birds	Schistocichla humaythae	1	1	NA	No	No	No	No	No	No
Birds	Schistocichla rufifacies	1	1	NA	No	No	No	No	No	No
Birds	Sciaphylax hemimelaena	1	1	NA	No	No	No	No	No	No
Birds	Sclateria naevia	1	1	NA	No	No	No	No	No	No
Birds	Sclerurus albigularis	1	1	NA	No	No	No	No	No	No
Birds	Sclerurus caudacutus	1	1	NA	No	No	No	No	No	No
Birds	Sclerurus macconnelli	1	1	NA	No	No	No	No	No	No
Birds	Sclerurus mexicanus	1	1	NA	No	No	No	No	No	No
Birds	Sclerurus rufigularis	1	1	NA	No	No	No	No	No	No
Birds	Selenidera gouldii	1	1	NA	No	No	No	No	No	No
Birds	Sittasomus griseicapillus	1	1	NA	No	No	No	No	No	No
Birds	Spizaetus ornatus	1	1	NA	No	No	No	No	No	No
Birds	Spizaetus tyrannus	1	1	NA	No	No	No	No	No	No
Birds	Sporophila angolensis	1	1	NA	No	No	No	No	No	No
Birds	Stelgidopteryx ruficollis	1	1	NA	No	No	No	No	No	No
Birds	Strix sp.	1	1	NA	No	No	No	No	No	No
Birds	Synallaxis gujanensis	1	1	NA	No	No	No	No	No	No
Birds	Synallaxis rutilans	1	1	NA	No	No	No	No	No	No
Birds	Tangara chilensis	1	1	NA	No	No	No	No	No	No
Birds	Tangara episcopus	1	1	NA	No	No	No	No	No	No
Birds	Tangara gyrola	1	1	NA	No	No	No	No	No	No
Birds	Tangara mexicana	1	1	NA	No	No	No	No	No	No
Birds	Tangara palmarum	1	1	NA	No	No	No	No	No	No
Birds	Tangara sp.	1	1	NA	No	No	No	No	No	No
Birds	Terenotriccus erythrurus	1	1	NA	No	No	No	No	No	No
Birds	Terenura humeralis	1	1	NA	No	No	No	No	No	No
Birds	Thalurania furcata	1	1	NA	No	No	No	No	No	No
Birds	Thamnomanes caesius	1	1	NA	No	No	No	No	No	No
Birds	Thamnomanes saturninus	1	1	NA	No	No	No	No	No	No
Birds	Thamnomanes schistogynus	1	1	NA	No	No	No	No	No	No
Birds	Thamnophilus aethiops	1	1	NA	No	No	No	No	No	No
Birds	Thamnophilus amazonicus	1	1	NA	No	No	No	No	No	No
Birds	Thamnophilus doliatus	1	1	NA	No	No	No	No	No	No
Birds	Thamnophilus murinus	1	1	NA	No	No	No	No	No	No
Birds	Thamnophilus schistaceus	1	1	NA	No	No	No	No	No	No
Birds	Thamnophilus sp.	1	1	NA	No	No	No	No	No	No
Birds	Threnetes leucurus	1	1	NA	No	No	No	No	No	No
Birds	Tinamus guttatus	1	1	NA	No	No	No	No	No	No
Birds	Tinamus major	1	1	NA	No	No	No	No	No	No
Birds	Tinamus tao	1	1	NA	No	No	No	No	No	No
Birds	Todirostrum chrysocrotaphum	1	1	NA	No	No	No	No	No	No
Birds	Todirostrum maculatum	1	1	NA	No	No	No	No	No	No
Birds	Tolmomyias assimilis	1	1	NA	No	No	No	No	No	No
Birds	Tolmomyias flaviventris	1	1	NA	No	No	No	No	No	No
Birds	Tolmomyias poliocephalus	1	1	NA	No	No	No	No	No	No
Birds	Tolmomyias sulphurescens	1	1	NA	No	No	No	No	No	No
Birds	Touit huetii	1	1	NA	No	No	No	No	No	No
Birds	Troglodytes musculus	1	1	NA	No	No	No	No	No	No
Birds	Trogon collaris	1	1	NA	No	No	No	No	No	No
Birds	Trogon curucui	1	1	NA	No	No	No	No	No	No
Birds	Trogon melanurus	1	1	NA	No	No	No	No	No	No
Birds	Trogon ramonianus	1	1	NA	No	No	No	No	No	No
Birds	Trogon rufus	1	1	NA	No	No	No	No	No	No
Birds	Trogon sp.	1	1	NA	No	No	No	No	No	No
Birds	Trogon violaceus	1	1	NA	No	No	No	No	No	No
Birds	Trogon viridis	1	1	NA	No	No	No	No	No	No
Birds	Turdus albicollis	1	1	NA	No	No	No	No	No	No
Birds	Turdus fumigatus	1	1	NA	No	No	No	No	No	No
Birds	Turdus hauxwelli	1	1	NA	No	No	No	No	No	No
Birds	Turdus lawrencii	1	1	NA	No	No	No	No	No	No
Birds	Tyranneutes stolzmanni	1	1	NA	No	No	No	No	No	No
Birds	Tyrannulus elatus	1	1	NA	No	No	No	No	No	No
Birds	Tyrannus melancholicus	1	1	NA	No	No	No	No	No	No
Birds	Urubitinga urubitinga	1	1	NA	No	No	No	No	No	No
Birds	Vanellus chilensis	1	1	NA	No	No	No	No	No	No
Birds	Veniliornis affinis	1	1	NA	No	No	No	No	No	No
Birds	Vireo chivi	1	1	NA	No	No	No	No	No	No
Birds	Vireo olivaceus	1	1	NA	No	No	No	No	No	No
Birds	Vireolanius leucotis	1	1	NA	No	No	No	No	No	No
Birds	Volatinia jacarina	1	1	NA	No	No	No	No	No	No
Birds	Willisornis poecilinotus	1	1	NA	No	No	No	No	No	No
Birds	Xenops minutus	1	1	NA	No	No	No	No	No	No
Birds	Xiphocolaptes promeropirhynchus	1	1	NA	No	No	No	No	No	No
Birds	Xiphorhynchus elegans	1	1	NA	No	No	No	No	No	No
Birds	Xiphorhynchus guttatus	1	1	NA	No	No	No	No	No	No
Birds	Xiphorhynchus obsoletus	1	1	NA	No	No	No	No	No	No
Birds	Xiphorhynchus ocellatus	1	1	NA	No	No	No	No	No	No
Birds	Zimmerius gracilipes	1	1	NA	No	No	No	No	No	No
Small mammals	Caluromys philander	0	1	0.323828	No	No	Yes	Yes	Yes	Yes
Small mammals	Cricetidae sp.1	0	1	0.0423664	No	No	No	No	No	Yes
Small mammals	Didelphis sp.4	0	1	0.0214067	No	No	No	No	No	Yes
Small mammals	Euryoryzomys macconnelli	0	1	0.102653	No	No	No	No	Yes	Yes
Small mammals	Holochilus sp.1	0	1	0.0214067	No	No	No	No	No	Yes
Small mammals	Hylaeamys megacephalus	0	1	0.0214067	No	No	No	No	No	Yes
Small mammals	Marmosa lepida	0	1	0.0628882	No	No	No	No	No	Yes
Small mammals	Marmosops sp.	0	1	0.0214067	No	No	No	No	No	Yes
Small mammals	Monodelphis glirina	0	1	0.212331	No	No	No	Yes	Yes	Yes
Small mammals	Necromys lasiurus	0	1	0.0423664	No	No	No	No	No	Yes
Small mammals	Nectomys rattus	0	1	0.0214067	No	No	No	No	No	Yes
Small mammals	Oecomys concolor	0	1	0.0214067	No	No	No	No	No	Yes
Small mammals	Oecomys sp.	0	1	0.0214067	No	No	No	No	No	Yes
Small mammals	Rhipidomys sp.4	0	1	0.0214067	No	No	No	No	No	Yes
Small mammals	Riphidomys sp.2	0	1	0.0214067	No	No	No	No	No	Yes
Small mammals	Didelphis sp.3	1	0	0.102044	No	No	No	No	Yes	Yes
Small mammals	Euryoryzomys sp.1	1	0	0.0265253	No	No	No	No	No	Yes
Small mammals	Euryoryzomys sp.2	1	0	0.0523629	No	No	No	No	No	Yes
Small mammals	Holochilus sciureus	1	0	0.0775302	No	No	No	No	No	Yes
Small mammals	Marmosa sp.2	1	0	0.125922	No	No	No	No	Yes	Yes
Small mammals	Marmosops noctivagus	1	0	0.0265253	No	No	No	No	No	Yes
Small mammals	Marmosops sp.3	1	0	0.171831	No	No	No	No	Yes	Yes
Small mammals	Monodelphis sp.1	1	0	0.0775302	No	No	No	No	No	Yes
Small mammals	Nectomys sp.1	1	0	0.0265253	No	No	No	No	No	Yes
Small mammals	Oecomys bicolor	1	0	0.0523629	No	No	No	No	No	Yes
Small mammals	Proechimys sp.3	1	0	0.0265253	No	No	No	No	No	Yes
Small mammals	Urosciurus spadiceus	1	0	0.0523629	No	No	No	No	No	Yes
Small mammals	Caluromys lanatus	1	1	NA	No	No	No	No	No	No
Small mammals	Didelphis marsupialis	1	1	NA	No	No	No	No	No	No
Small mammals	Hylaeamys sp.1	1	1	NA	No	No	No	No	No	No
Small mammals	Hylaeamys sp.2	1	1	NA	No	No	No	No	No	No
Small mammals	Hylaeamys yunganus	1	1	NA	No	No	No	No	No	No
Small mammals	Marmosa murina	1	1	NA	No	No	No	No	No	No
Small mammals	Marmosops parvidens	1	1	NA	No	No	No	No	No	No
Small mammals	Marmosops sp.2	1	1	NA	No	No	No	No	No	No
Small mammals	Mesomys hispidus	1	1	NA	No	No	No	No	No	No
Small mammals	Metachirus nudicaudatus	1	1	NA	No	No	No	No	No	No
Small mammals	Micoureus demerarae	1	1	NA	No	No	No	No	No	No
Small mammals	Micoureus sp.3	1	1	NA	No	No	No	No	No	No
Small mammals	Monodelphis emiliae	1	1	NA	No	No	No	No	No	No
Small mammals	Neacomys spinosus	1	1	NA	No	No	No	No	No	No
Small mammals	Oecomys bicolor	1	1	NA	No	No	No	No	No	No
Small mammals	Oecomys rex	1	1	NA	No	No	No	No	No	No
Small mammals	Oecomys roberti	1	1	NA	No	No	No	No	No	No
Small mammals	Oecomys sp.1	1	1	NA	No	No	No	No	No	No
Small mammals	Oecomys sp.3	1	1	NA	No	No	No	No	No	No
Small mammals	Oecomys sp.4	1	1	NA	No	No	No	No	No	No
Small mammals	Philander mcilhennyi	1	1	NA	No	No	No	No	No	No
Small mammals	Proechimys gardineri	1	1	NA	No	No	No	No	No	No
Small mammals	Proechimys sp.	1	1	NA	No	No	No	No	No	No
Small mammals	Proechimys sp.2	1	1	NA	No	No	No	No	No	No
Small mammals	Rhipidomys leucodactylus	1	1	NA	No	No	No	No	No	No
Small mammals	Rhipidomys mastacalis	1	1	NA	No	No	No	No	No	No
Small mammals	Rhipidomys sp.2	1	1	NA	No	No	No	No	No	No
Large mammals	Choloepus didactylus	0	1	0.0342983	No	No	No	No	No	Yes
Large mammals	Coendou prehensilis	0	1	0.0172957	No	No	No	No	No	Yes
Large mammals	Dasypus kappleri	0	1	0.0172957	No	No	No	No	No	Yes
Large mammals	Leopardus pardalismitis	0	1	0.0172957	No	No	No	No	No	Yes
Large mammals	Procyon cancrivorus	0	1	0.0172957	No	No	No	No	No	Yes
Large mammals	Spheotos venaticus	0	1	0.0342983	No	No	No	No	No	Yes
Large mammals	Cerdocyon thous	1	0	0.0218368	No	No	No	No	No	Yes
Large mammals	Galictis vittata	1	0	0.0641161	No	No	No	No	No	Yes
Large mammals	Guerlinguetus ingrami	1	0	0.124194	No	No	No	No	Yes	Yes
Large mammals	Leopardus tigrinus	1	0	0.0432055	No	No	No	No	No	Yes
Large mammals	Lontra longicaudis	1	0	0.0218368	No	No	No	No	No	Yes
Large mammals	Pecari pecari	1	0	0.0218368	No	No	No	No	No	Yes
Large mammals	Potus flavus	1	0	0.0432055	No	No	No	No	No	Yes
Large mammals	Puma yagouaroundi	1	0	0.0218368	No	No	No	No	No	Yes
Large mammals	Sciurus sp.	1	0	0.0218368	No	No	No	No	No	Yes
Large mammals	Sciurus spadiceus	1	0	0.104601	No	No	No	No	Yes	Yes
Large mammals	Cuniculus paca	1	1	NA	No	No	No	No	No	No
Large mammals	Dasyprocta fuliginosa	1	1	NA	No	No	No	No	No	No
Large mammals	Dasyprocta sp.	1	1	NA	No	No	No	No	No	No
Large mammals	Dasyprocta variegata	1	1	NA	No	No	No	No	No	No
Large mammals	Dasypus maximus	1	1	NA	No	No	No	No	No	No
Large mammals	Dasypus novemcinctus	1	1	NA	No	No	No	No	No	No
Large mammals	Dasypus sp.	1	1	NA	No	No	No	No	No	No
Large mammals	Eira barbara	1	1	NA	No	No	No	No	No	No
Large mammals	Guerlinguetus sp.	1	1	NA	No	No	No	No	No	No
Large mammals	Hydrochaeris hydrochaeris	1	1	NA	No	No	No	No	No	No
Large mammals	Leopardus pardalis	1	1	NA	No	No	No	No	No	No
Large mammals	Mazama americana	1	1	NA	No	No	No	No	No	No
Large mammals	Mazama nemorivaga	1	1	NA	No	No	No	No	No	No
Large mammals	Mazama sp.	1	1	NA	No	No	No	No	No	No
Large mammals	Myoprocta pratti	1	1	NA	No	No	No	No	No	No
Large mammals	Myrmecophaga tridactyla	1	1	NA	No	No	No	No	No	No
Large mammals	Nasua nasua	1	1	NA	No	No	No	No	No	No
Large mammals	Panthera onca	1	1	NA	No	No	No	No	No	No
Large mammals	Pecari tajacu	1	1	NA	No	No	No	No	No	No
Large mammals	Priodontes maximus	1	1	NA	No	No	No	No	No	No
Large mammals	Puma concolor	1	1	NA	No	No	No	No	No	No
Large mammals	Tamandua tetradactyla	1	1	NA	No	No	No	No	No	No
Large mammals	Tapirus terrestris	1	1	NA	No	No	No	No	No	No
Large mammals	Tayassu pecari	1	1	NA	No	No	No	No	No	No
Large mammals	Tayassu tajacu	1	1	NA	No	No	No	No	No	No
Primates	Callicebus brunneus	0	1	0.0994734	No	No	No	No	No	Yes
Primates	Cebus apella	0	1	0.0172957	No	No	No	No	No	Yes
Primates	Saimiri ustus	0	1	0.244141	No	No	No	Yes	Yes	Yes
Primates	Alouatta puruensis	1	0	0.0218368	No	No	No	No	No	Yes
Primates	Callicebus dubius	1	0	0.266511	No	No	No	Yes	Yes	Yes
Primates	Cebuella pygmaea	1	0	0.0432055	No	No	No	No	No	Yes
Primates	Cebus albifrons	1	0	0.233219	No	No	No	Yes	Yes	Yes
Primates	Saguinus labiatus labiatus	1	0	0.58951	Yes	Yes	Yes	Yes	Yes	Yes
Primates	Saimiri boliviensis	1	0	0.34366	No	No	Yes	Yes	Yes	Yes
Primates	Alouatta seniculus	1	1	NA	No	No	No	No	No	No
Primates	Ateles chamek	1	1	NA	No	No	No	No	No	No
Primates	Lagothrix cana	1	1	NA	No	No	No	No	No	No
Primates	Mico rondoni	1	1	NA	No	No	No	No	No	No
Primates	Pithecia irrorata	1	1	NA	No	No	No	No	No	No
Primates	Saguinus fuscicollis wedelli	1	1	NA	No	No	No	No	No	No
Primates	Saguinus sp.	1	1	NA	No	No	No	No	No	No
Primates	Saguinus weddelli	1	1	NA	No	No	No	No	No	No
Primates	Sapajus apella	1	1	NA	No	No	No	No	No	No
Chiroptera	Artibeus anderseni	0	1	0.064493	No	No	No	No	No	Yes
Chiroptera	Chiroderma villosum	0	1	0.0952166	No	No	No	No	No	Yes
Chiroptera	Glossophaga longirostris	0	1	0.0327647	No	No	No	No	No	Yes
Chiroptera	Mimon bennettii	0	1	0.064493	No	No	No	No	No	Yes
Chiroptera	Myotis riparius	0	1	0.181661	No	No	No	No	Yes	Yes
Chiroptera	Peropteryx leucoptera	0	1	0.0327647	No	No	No	No	No	Yes
Chiroptera	Rhynchonycteris naso	0	1	0.0327647	No	No	No	No	No	Yes
Chiroptera	Thyroptera discifera	0	1	0.064493	No	No	No	No	No	Yes
Chiroptera	Cormura brevirostris	1	0	0.0363368	No	No	No	No	No	Yes
Chiroptera	Eptesicus sp.	1	0	0.0713971	No	No	No	No	No	Yes
Chiroptera	Glyphonycteris daviesi	1	0	0.0713971	No	No	No	No	No	Yes
Chiroptera	Lichonycteris degener	1	0	0.0363368	No	No	No	No	No	Yes
Chiroptera	Lionycteris spurrelli	1	0	0.105224	No	No	No	No	Yes	Yes
Chiroptera	Micronycteris minuta	1	0	0.0713971	No	No	No	No	No	Yes
Chiroptera	Micronycteris schmidtorum	1	0	0.0363368	No	No	No	No	No	Yes
Chiroptera	Natalus macrourus	1	0	0.0363368	No	No	No	No	No	Yes
Chiroptera	Phyllostomus discolor	1	0	0.105224	No	No	No	No	Yes	Yes
Chiroptera	Saccopteryx canescens	1	0	0.0363368	No	No	No	No	No	Yes
Chiroptera	Vampyriscus sp.	1	0	0.0363368	No	No	No	No	No	Yes
Chiroptera	Artibeus cinereus	1	1	NA	No	No	No	No	No	No
Chiroptera	Artibeus concolor	1	1	NA	No	No	No	No	No	No
Chiroptera	Artibeus glaucus	1	1	NA	No	No	No	No	No	No
Chiroptera	Artibeus gnomus	1	1	NA	No	No	No	No	No	No
Chiroptera	Artibeus lituratus	1	1	NA	No	No	No	No	No	No
Chiroptera	Artibeus obscurus	1	1	NA	No	No	No	No	No	No
Chiroptera	Artibeus planirostris	1	1	NA	No	No	No	No	No	No
Chiroptera	Artibeus sp.	1	1	NA	No	No	No	No	No	No
Chiroptera	Carollia benkeithi	1	1	NA	No	No	No	No	No	No
Chiroptera	Carollia brevicauda	1	1	NA	No	No	No	No	No	No
Chiroptera	Carollia perspicillata	1	1	NA	No	No	No	No	No	No
Chiroptera	Carollia sp.	1	1	NA	No	No	No	No	No	No
Chiroptera	Centronycteris maximiliani	1	1	NA	No	No	No	No	No	No
Chiroptera	Choeroniscus minor	1	1	NA	No	No	No	No	No	No
Chiroptera	Chrotopterus auritus	1	1	NA	No	No	No	No	No	No
Chiroptera	Dermanura anderseni	1	1	NA	No	No	No	No	No	No
Chiroptera	Dermanura cinerea	1	1	NA	No	No	No	No	No	No
Chiroptera	Dermanura gnoma	1	1	NA	No	No	No	No	No	No
Chiroptera	Dermanura sp.	1	1	NA	No	No	No	No	No	No
Chiroptera	Desmodus rotundus	1	1	NA	No	No	No	No	No	No
Chiroptera	Diphylla ecaudata	1	1	NA	No	No	No	No	No	No
Chiroptera	Glossophaga soricina	1	1	NA	No	No	No	No	No	No
Chiroptera	Glyphonycteris sylvestris	1	1	NA	No	No	No	No	No	No
Chiroptera	Hsunycteris thomasi	1	1	NA	No	No	No	No	No	No
Chiroptera	Lampronycteris brachyotis	1	1	NA	No	No	No	No	No	No
Chiroptera	Lonchophylla thomasi	1	1	NA	No	No	No	No	No	No
Chiroptera	Lophostoma brasiliense	1	1	NA	No	No	No	No	No	No
Chiroptera	Lophostoma silvicolum	1	1	NA	No	No	No	No	No	No
Chiroptera	Mesophylla macconnelli	1	1	NA	No	No	No	No	No	No
Chiroptera	Micronycteris hirsuta	1	1	NA	No	No	No	No	No	No
Chiroptera	Micronycteris megalotis	1	1	NA	No	No	No	No	No	No
Chiroptera	Micronycteris microtis	1	1	NA	No	No	No	No	No	No
Chiroptera	Micronycteris sp.	1	1	NA	No	No	No	No	No	No
Chiroptera	Mimon crenulatum	1	1	NA	No	No	No	No	No	No
Chiroptera	Myotis nigricans	1	1	NA	No	No	No	No	No	No
Chiroptera	Myotis sp.	1	1	NA	No	No	No	No	No	No
Chiroptera	Phylloderma stenops	1	1	NA	No	No	No	No	No	No
Chiroptera	Phyllostomus elongatus	1	1	NA	No	No	No	No	No	No
Chiroptera	Phyllostomus hastatus	1	1	NA	No	No	No	No	No	No
Chiroptera	Platyrrhinus brachycephalus	1	1	NA	No	No	No	No	No	No
Chiroptera	Platyrrhinus incarum	1	1	NA	No	No	No	No	No	No
Chiroptera	Platyrrhinus sp.	1	1	NA	No	No	No	No	No	No
Chiroptera	Pteronotus parnellii	1	1	NA	No	No	No	No	No	No
Chiroptera	Rhinophylla fischerae	1	1	NA	No	No	No	No	No	No
Chiroptera	Rhinophylla pumilio	1	1	NA	No	No	No	No	No	No
Chiroptera	Saccopteryx bilineata	1	1	NA	No	No	No	No	No	No
Chiroptera	Saccopteryx leptura	1	1	NA	No	No	No	No	No	No
Chiroptera	Sturnira lilium	1	1	NA	No	No	No	No	No	No
Chiroptera	Sturnira tildae	1	1	NA	No	No	No	No	No	No
Chiroptera	Thyroptera tricolor	1	1	NA	No	No	No	No	No	No
Chiroptera	Tonatia saurophila	1	1	NA	No	No	No	No	No	No
Chiroptera	Trachops cirrhosus	1	1	NA	No	No	No	No	No	No
Chiroptera	Trinycteris nicefori	1	1	NA	No	No	No	No	No	No
Chiroptera	Uroderma bilobatum	1	1	NA	No	No	No	No	No	No
Chiroptera	Uroderma magnirostrum	1	1	NA	No	No	No	No	No	No
Chiroptera	Vampyressa thyone	1	1	NA	No	No	No	No	No	No
Chiroptera	Vampyriscus bidens	1	1	NA	No	No	No	No	No	No
Anura	Adenomera marmoratus sp.2	0	1	0.0667631	No	No	No	No	No	Yes
Anura	Altigius alios	0	1	0.027251	No	No	No	No	No	Yes
Anura	Dendropsophus koechlini	0	1	0.0137181	No	No	No	No	No	Yes
Anura	Dendropsophus nanus	0	1	0.0137181	No	No	No	No	No	Yes
Anura	Dendropsophus sp.15	0	1	0.0137181	No	No	No	No	No	Yes
Anura	Elachistocleis sp.1	0	1	0.027251	No	No	No	No	No	Yes
Anura	Hydrolaetare dantasi	0	1	0.0137181	No	No	No	No	No	Yes
Anura	Hydrolaetare schmidti	0	1	0.0137181	No	No	No	No	No	Yes
Anura	Hypsiboas calcaratus	0	1	0.0667631	No	No	No	No	No	Yes
Anura	Hypsiboas geographicus sp.1	0	1	0.027251	No	No	No	No	No	Yes
Anura	Hypsiboas wavrini	0	1	0.0137181	No	No	No	No	No	Yes
Anura	Leptodactylus chaquensis	0	1	0.0137181	No	No	No	No	No	Yes
Anura	Leptodactylus marmoratus	0	1	0.0137181	No	No	No	No	No	Yes
Anura	Leptodactylus marmoratus sp.1	0	1	0.0922227	No	No	No	No	No	Yes
Anura	Phyllomedusa hypochondrialis	0	1	0.0137181	No	No	No	No	No	Yes
Anura	Rhinella margaritifera sp.6	0	1	0.176065	No	No	No	No	Yes	Yes
Anura	Rhinella schneideri	0	1	0.027251	No	No	No	No	No	Yes
Anura	Scinax nebulosus	0	1	0.0795795	No	No	No	No	No	Yes
Anura	Scinax sp.11	0	1	0.0137181	No	No	No	No	No	Yes
Anura	Sphaenorhynchus lacteus	0	1	0.0137181	No	No	No	No	No	Yes
Anura	Trachycephalus resinifictrix	0	1	0.0406012	No	No	No	No	No	Yes
Anura	Allobates hodli	1	0	0.0993696	No	No	No	No	No	Yes
Anura	Allobates nidicola	1	0	0.243807	No	No	No	Yes	Yes	Yes
Anura	Allobates sp.2	1	0	0.160144	No	No	No	No	Yes	Yes
Anura	Allobates sp.7	1	0	0.0342677	No	No	No	No	No	Yes
Anura	Amazophrynella vote	1	0	0.017281	No	No	No	No	No	Yes
Anura	Chiasmocleis supercilialbus	1	0	0.017281	No	No	No	No	No	Yes
Anura	Dendrophryniscus minutus	1	0	0.0342677	No	No	No	No	No	Yes
Anura	Dendropsophus myiatay	1	0	0.017281	No	No	No	No	No	Yes
Anura	Dendropsophus sp.13	1	0	0.017281	No	No	No	No	No	Yes
Anura	Dendropsophus sp.16	1	0	0.0509651	No	No	No	No	No	Yes
Anura	Engystomops freibergi	1	0	0.114957	No	No	No	No	Yes	Yes
Anura	Hyalinobatrachium capellei	1	0	0.0342677	No	No	No	No	No	Yes
Anura	Hypsiboas geographicus	1	0	0.017281	No	No	No	No	No	Yes
Anura	Hypsiboas geographicus sp.4	1	0	0.017281	No	No	No	No	No	Yes
Anura	Hypsiboas geographicus sp.5	1	0	0.017281	No	No	No	No	No	Yes
Anura	Hypsiboas sibleszi	1	0	0.017281	No	No	No	No	No	Yes
Anura	Leptodeira annulata	1	0	0.017281	No	No	No	No	No	Yes
Anura	Lithobates palmipes	1	0	0.017281	No	No	No	No	No	Yes
Anura	Oreobates quixensis	1	0	0.14534	No	No	No	No	Yes	Yes
Anura	Pipa arrabali	1	0	0.017281	No	No	No	No	No	Yes
Anura	Pristimantis sp.6	1	0	0.017281	No	No	No	No	No	Yes
Anura	Pseudis paradoxa	1	0	0.017281	No	No	No	No	No	Yes
Anura	Ranitomeya ventrimaculata	1	0	0.017281	No	No	No	No	No	Yes
Anura	Rhinella margaritifera sp.3	1	0	0.0835113	No	No	No	No	No	Yes
Anura	Rhinella margaritifera sp.4	1	0	0.203056	No	No	No	Yes	Yes	Yes
Anura	Rhinella margaritifera sp.4	1	0	0.0342677	No	No	No	No	No	Yes
Anura	Rhinella margaritifera sp.5	1	0	0.160144	No	No	No	No	Yes	Yes
Anura	Rhinella margaritifera sp.7	1	0	0.0342677	No	No	No	No	No	Yes
Anura	Scinax boesemani	1	0	0.017281	No	No	No	No	No	Yes
Anura	Scinax funerea	1	0	0.0342677	No	No	No	No	No	Yes
Anura	Scinax sp.12	1	0	0.0342677	No	No	No	No	No	Yes
Anura	Scinax sp.3	1	0	0.017281	No	No	No	No	No	Yes
Anura	Scinax sp.4	1	0	0.0342677	No	No	No	No	No	Yes
Anura	Scinax x-signatus	1	0	0.017281	No	No	No	No	No	Yes
Anura	Adelphobates quinquevittatus	1	1	NA	No	No	No	No	No	No
Anura	Adenomera andreae	1	1	NA	No	No	No	No	No	No
Anura	Adenomera hylaedactyla	1	1	NA	No	No	No	No	No	No
Anura	Allobates femoralis	1	1	NA	No	No	No	No	No	No
Anura	Allobates sp.1	1	1	NA	No	No	No	No	No	No
Anura	Allobates sp.3	1	1	NA	No	No	No	No	No	No
Anura	Allobates sp.4	1	1	NA	No	No	No	No	No	No
Anura	Allobates sp.5	1	1	NA	No	No	No	No	No	No
Anura	Allobates sp.6	1	1	NA	No	No	No	No	No	No
Anura	Ameerega picta	1	1	NA	No	No	No	No	No	No
Anura	Ameerega trivittata	1	1	NA	No	No	No	No	No	No
Anura	Ceratophrys cornuta	1	1	NA	No	No	No	No	No	No
Anura	Chiasmocleis avilapiresae	1	1	NA	No	No	No	No	No	No
Anura	Chiasmocleis bassleri	1	1	NA	No	No	No	No	No	No
Anura	Chiasmocleis jimi	1	1	NA	No	No	No	No	No	No
Anura	Cochranella adenocheira	1	1	NA	No	No	No	No	No	No
Anura	Ctenophryne geayi	1	1	NA	No	No	No	No	No	No
Anura	Dendropsophus brevifrons	1	1	NA	No	No	No	No	No	No
Anura	Dendropsophus leali	1	1	NA	No	No	No	No	No	No
Anura	Dendropsophus leucophyllatus	1	1	NA	No	No	No	No	No	No
Anura	Dendropsophus marmoratus	1	1	NA	No	No	No	No	No	No
Anura	Dendropsophus minusculus	1	1	NA	No	No	No	No	No	No
Anura	Dendropsophus minutus	1	1	NA	No	No	No	No	No	No
Anura	Dendropsophus parviceps	1	1	NA	No	No	No	No	No	No
Anura	Dendropsophus rhodopeplus	1	1	NA	No	No	No	No	No	No
Anura	Dendropsophus sarayacuensis	1	1	NA	No	No	No	No	No	No
Anura	Dendropsophus sp.12	1	1	NA	No	No	No	No	No	No
Anura	Dendropsophus sp.14	1	1	NA	No	No	No	No	No	No
Anura	Elachistocleis helianneae	1	1	NA	No	No	No	No	No	No
Anura	Hamptophryne bolivianus	1	1	NA	No	No	No	No	No	No
Anura	Hypsiboas boans	1	1	NA	No	No	No	No	No	No
Anura	Hypsiboas cinerascens	1	1	NA	No	No	No	No	No	No
Anura	Hypsiboas fasciatus	1	1	NA	No	No	No	No	No	No
Anura	Hypsiboas geographicus sp.3	1	1	NA	No	No	No	No	No	No
Anura	Hypsiboas geographycus sp.2	1	1	NA	No	No	No	No	No	No
Anura	Hypsiboas lanciformis	1	1	NA	No	No	No	No	No	No
Anura	Hypsiboas multifasciatus	1	1	NA	No	No	No	No	No	No
Anura	Hypsiboas punctatus	1	1	NA	No	No	No	No	No	No
Anura	Hypsiboas raniceps	1	1	NA	No	No	No	No	No	No
Anura	Leptodactylus andreae	1	1	NA	No	No	No	No	No	No
Anura	Leptodactylus bolivianus	1	1	NA	No	No	No	No	No	No
Anura	Leptodactylus fuscus	1	1	NA	No	No	No	No	No	No
Anura	Leptodactylus hylaedactylus	1	1	NA	No	No	No	No	No	No
Anura	Leptodactylus knudseni	1	1	NA	No	No	No	No	No	No
Anura	Leptodactylus leptodactyloides	1	1	NA	No	No	No	No	No	No
Anura	Leptodactylus lineatus	1	1	NA	No	No	No	No	No	No
Anura	Leptodactylus macrosternum	1	1	NA	No	No	No	No	No	No
Anura	Leptodactylus mystaceus	1	1	NA	No	No	No	No	No	No
Anura	Leptodactylus pentadactylus	1	1	NA	No	No	No	No	No	No
Anura	Leptodactylus petersii	1	1	NA	No	No	No	No	No	No
Anura	Leptodactylus podicipinus	1	1	NA	No	No	No	No	No	No
Anura	Leptodactylus rhodomystax	1	1	NA	No	No	No	No	No	No
Anura	Leptodactylus wagneri	1	1	NA	No	No	No	No	No	No
Anura	Leptodactylus wagneri sp.1	1	1	NA	No	No	No	No	No	No
Anura	Leptodactylus wagneri sp.2	1	1	NA	No	No	No	No	No	No
Anura	Osteocephalus cabrerai	1	1	NA	No	No	No	No	No	No
Anura	Osteocephalus castaneicola	1	1	NA	No	No	No	No	No	No
Anura	Osteocephalus leprieurii sp.1	1	1	NA	No	No	No	No	No	No
Anura	Osteocephalus oophagus	1	1	NA	No	No	No	No	No	No
Anura	Osteocephalus planiceps	1	1	NA	No	No	No	No	No	No
Anura	Osteocephalus taurinus	1	1	NA	No	No	No	No	No	No
Anura	Phyllomedusa tomopterna	1	1	NA	No	No	No	No	No	No
Anura	Phyllomedusa vaillantii	1	1	NA	No	No	No	No	No	No
Anura	Phyzelaphryne miriamae	1	1	NA	No	No	No	No	No	No
Anura	Pipa pipa	1	1	NA	No	No	No	No	No	No
Anura	Pristimantis altamazonicus	1	1	NA	No	No	No	No	No	No
Anura	Pristimantis fenestratus	1	1	NA	No	No	No	No	No	No
Anura	Pristimantis ockendeni	1	1	NA	No	No	No	No	No	No
Anura	Pristimantis sp.1	1	1	NA	No	No	No	No	No	No
Anura	Pristimantis sp.2	1	1	NA	No	No	No	No	No	No
Anura	Pristimantis sp.4	1	1	NA	No	No	No	No	No	No
Anura	Pristimantis sp.5	1	1	NA	No	No	No	No	No	No
Anura	Pristimantis ventrimarmoratus	1	1	NA	No	No	No	No	No	No
Anura	Pristimantis zimmermanae	1	1	NA	No	No	No	No	No	No
Anura	Pseudis limellum	1	1	NA	No	No	No	No	No	No
Anura	Rhaebo guttatus	1	1	NA	No	No	No	No	No	No
Anura	Rhinella major	1	1	NA	No	No	No	No	No	No
Anura	Rhinella margaritifera sp.1	1	1	NA	No	No	No	No	No	No
Anura	Rhinella margaritifera sp.2	1	1	NA	No	No	No	No	No	No
Anura	Rhinella margaritifera sp.7	1	1	NA	No	No	No	No	No	No
Anura	Rhinella marina	1	1	NA	No	No	No	No	No	No
Anura	Scinax cruentommus	1	1	NA	No	No	No	No	No	No
Anura	Scinax garbei	1	1	NA	No	No	No	No	No	No
Anura	Scinax ruber	1	1	NA	No	No	No	No	No	No
Anura	Scinax sp.1	1	1	NA	No	No	No	No	No	No
Anura	Scinax sp.13	1	1	NA	No	No	No	No	No	No
Anura	Scinax sp.2	1	1	NA	No	No	No	No	No	No
Anura	Trachycephalus coriaceus	1	1	NA	No	No	No	No	No	No
Anura	Trachycephalus typhonius	1	1	NA	No	No	No	No	No	No
Anura	Trachycephalus venulosus	1	1	NA	No	No	No	No	No	No
Anura	Vitreorana oyampiensis	1	1	NA	No	No	No	No	No	No
Lizards	Amphisbaena fuliginosa	0	1	0.0137181	No	No	No	No	No	Yes
Lizards	Anolis nitens	0	1	0.0137181	No	No	No	No	No	Yes
Lizards	Enyalius leechii	0	1	0.027251	No	No	No	No	No	Yes
Lizards	Norops ortonii	0	1	0.0406012	No	No	No	No	No	Yes
Lizards	Alopoglossus angulatus	1	0	0.017281	No	No	No	No	No	Yes
Lizards	Anolis nitens nitens	1	0	0.0342677	No	No	No	No	No	Yes
Lizards	Anolis transversalis	1	0	0.114957	No	No	No	No	Yes	Yes
Lizards	Cercosaura ocellata	1	0	0.160144	No	No	No	No	Yes	Yes
Lizards	Cercosaura ocellata bassleri	1	0	0.017281	No	No	No	No	No	Yes
Lizards	Cnemidophorus lemniscatus	1	0	0.0342677	No	No	No	No	No	Yes
Lizards	Leposoma sp.1	1	0	0.017281	No	No	No	No	No	Yes
Lizards	Leposoma sp.2	1	0	0.0342677	No	No	No	No	No	Yes
Lizards	Norops tandai	1	0	0.067378	No	No	No	No	No	Yes
Lizards	Ptychoglossus brevifrontalis	1	0	0.017281	No	No	No	No	No	Yes
Lizards	Tupinambis teguixin	1	0	0.017281	No	No	No	No	No	Yes
Lizards	Ameiva ameiva	1	1	NA	No	No	No	No	No	No
Lizards	Anolis fuscoauratus	1	1	NA	No	No	No	No	No	No
Lizards	Anolis ortonii	1	1	NA	No	No	No	No	No	No
Lizards	Anolis punctatus	1	1	NA	No	No	No	No	No	No
Lizards	Arthrosaura reticulata	1	1	NA	No	No	No	No	No	No
Lizards	Cercosaura argulus	1	1	NA	No	No	No	No	No	No
Lizards	Cercosaura eigenmanni	1	1	NA	No	No	No	No	No	No
Lizards	Chatogekko amazonicus	1	1	NA	No	No	No	No	No	No
Lizards	Coleodactylus amazonicus	1	1	NA	No	No	No	No	No	No
Lizards	Copeoglossum nigropunctatum	1	1	NA	No	No	No	No	No	No
Lizards	Dactyloa punctata	1	1	NA	No	No	No	No	No	No
Lizards	Dactyloa transversalis	1	1	NA	No	No	No	No	No	No
Lizards	Enyalioides laticeps	1	1	NA	No	No	No	No	No	No
Lizards	Gonatodes hasemani	1	1	NA	No	No	No	No	No	No
Lizards	Gonatodes humeralis	1	1	NA	No	No	No	No	No	No
Lizards	Hoplocercus spinosus	1	1	NA	No	No	No	No	No	No
Lizards	Iguana iguana	1	1	NA	No	No	No	No	No	No
Lizards	Iphisa elegans	1	1	NA	No	No	No	No	No	No
Lizards	Kentropyx altamazonica	1	1	NA	No	No	No	No	No	No
Lizards	Kentropyx calcarata	1	1	NA	No	No	No	No	No	No
Lizards	Kentropyx pelviceps	1	1	NA	No	No	No	No	No	No
Lizards	Leposoma osvaldoi	1	1	NA	No	No	No	No	No	No
Lizards	Leposoma percarinatum	1	1	NA	No	No	No	No	No	No
Lizards	Mabuya nigropunctata	1	1	NA	No	No	No	No	No	No
Lizards	Norops fuscoauratus	1	1	NA	No	No	No	No	No	No
Lizards	Plica plica	1	1	NA	No	No	No	No	No	No
Lizards	Plica umbra ochrocollaris	1	1	NA	No	No	No	No	No	No
Lizards	Thecadactylus rapicauda	1	1	NA	No	No	No	No	No	No
Lizards	Thecadactylus solimoensis	1	1	NA	No	No	No	No	No	No
Lizards	Tropidurus oreadicus	1	1	NA	No	No	No	No	No	No
Lizards	Uranoscodon superciliosus	1	1	NA	No	No	No	No	No	No
Snakes	Apostolepis nigrolineata	0	1	0.0137181	No	No	No	No	No	Yes
Snakes	Apostolepis sp.	0	1	0.0137181	No	No	No	No	No	Yes
Snakes	Atractus snethlageae	0	1	0.0137181	No	No	No	No	No	Yes
Snakes	Bothrops taeniatus	0	1	0.027251	No	No	No	No	No	Yes
Snakes	Chironius exoletus	0	1	0.0137181	No	No	No	No	No	Yes
Snakes	Clelia clelia	0	1	0.0137181	No	No	No	No	No	Yes
Snakes	Erythrolamprus reginae	0	1	0.0406012	No	No	No	No	No	Yes
Snakes	Eunectes murinus	0	1	0.0137181	No	No	No	No	No	Yes
Snakes	Hydrops triangularis	0	1	0.0137181	No	No	No	No	No	Yes
Snakes	Micrurus spixii	0	1	0.0137181	No	No	No	No	No	Yes
Snakes	Micrurus albicinctus	0	1	0.027251	No	No	No	No	No	Yes
Snakes	Micrurus langsdorffi	0	1	0.027251	No	No	No	No	No	Yes
Snakes	Micrurus surinamensis	0	1	0.0137181	No	No	No	No	No	Yes
Snakes	Philodryas argentea	0	1	0.129136	No	No	No	No	Yes	Yes
Snakes	Phylodryas argentea	0	1	0.0537711	No	No	No	No	No	Yes
Snakes	Pseudoboa martinsii	0	1	0.0137181	No	No	No	No	No	Yes
Snakes	Pseudoboa sp.1	0	1	0.0137181	No	No	No	No	No	Yes
Snakes	Spilotes pullatus	0	1	0.0137181	No	No	No	No	No	Yes
Snakes	Xenodon rabdocephalus	0	1	0.0137181	No	No	No	No	No	Yes
Snakes	Xenodon severus	0	1	0.0137181	No	No	No	No	No	Yes
Snakes	Xenoxybelis argenteus	0	1	0.0137181	No	No	No	No	No	Yes
Snakes	Apostolepis niceforoi	1	0	0.017281	No	No	No	No	No	Yes
Snakes	Atractus sp.	1	0	0.017281	No	No	No	No	No	Yes
Snakes	Bothriopsis bilineata	1	0	0.017281	No	No	No	No	No	Yes
Snakes	Epictia sp.	1	0	0.017281	No	No	No	No	No	Yes
Snakes	Hydrops martii	1	0	0.017281	No	No	No	No	No	Yes
Snakes	Lachesis muta	1	0	0.017281	No	No	No	No	No	Yes
Snakes	Mastigodryas boddaerti	1	0	0.0509651	No	No	No	No	No	Yes
Snakes	Micrurus lemniscatus diutus	1	0	0.017281	No	No	No	No	No	Yes
Snakes	Micrurus lemniscatus lemniscatus	1	0	0.017281	No	No	No	No	No	Yes
Snakes	Micrurus remotus	1	0	0.067378	No	No	No	No	No	Yes
Snakes	Oxyrhopus formosus	1	0	0.017281	No	No	No	No	No	Yes
Snakes	Oxyrhopus petola	1	0	0.017281	No	No	No	No	No	Yes
Snakes	Oxyrhopus petolarius	1	0	0.017281	No	No	No	No	No	Yes
Snakes	Philodryas boulengeri	1	0	0.0509651	No	No	No	No	No	Yes
Snakes	Philodryas georgeboulengeri	1	0	0.14534	No	No	No	No	Yes	Yes
Snakes	Philodryas viridissima	1	0	0.0342677	No	No	No	No	No	Yes
Snakes	Phylodryas boulengeri	1	0	0.0993696	No	No	No	No	No	Yes
Snakes	Pseustes poecilonotus	1	0	0.0509651	No	No	No	No	No	Yes
Snakes	Pseustes sulphureus	1	0	0.017281	No	No	No	No	No	Yes
Snakes	Siphlophis cervinus	1	0	0.017281	No	No	No	No	No	Yes
Snakes	Thamnodynastes pallidus	1	0	0.017281	No	No	No	No	No	Yes
Snakes	Xenoxybelis boulengeri	1	0	0.017281	No	No	No	No	No	Yes
Snakes	Atractus schach	1	1	NA	No	No	No	No	No	No
Snakes	Boa constrictor	1	1	NA	No	No	No	No	No	No
Snakes	Bothrops atrox	1	1	NA	No	No	No	No	No	No
Snakes	Bothrops bilineatus	1	1	NA	No	No	No	No	No	No
Snakes	Bothrops brazili	1	1	NA	No	No	No	No	No	No
Snakes	Chironius fuscus	1	1	NA	No	No	No	No	No	No
Snakes	Chironius multiventris	1	1	NA	No	No	No	No	No	No
Snakes	Corallus batesii	1	1	NA	No	No	No	No	No	No
Snakes	Corallus hortulanus	1	1	NA	No	No	No	No	No	No
Snakes	Dendrophidion dendrophis	1	1	NA	No	No	No	No	No	No
Snakes	Dipsas catesbyi	1	1	NA	No	No	No	No	No	No
Snakes	Dipsas indica	1	1	NA	No	No	No	No	No	No
Snakes	Drepanoides anomalus	1	1	NA	No	No	No	No	No	No
Snakes	Drymoluber dichrous	1	1	NA	No	No	No	No	No	No
Snakes	Epicrates cenchria	1	1	NA	No	No	No	No	No	No
Snakes	Helicops angulatus	1	1	NA	No	No	No	No	No	No
Snakes	Imantodes cenchoa	1	1	NA	No	No	No	No	No	No
Snakes	Imantodes lentiferus	1	1	NA	No	No	No	No	No	No
Snakes	Leptodeira annulata	1	1	NA	No	No	No	No	No	No
Snakes	Leptophis ahaetulla	1	1	NA	No	No	No	No	No	No
Snakes	Liophis reginae	1	1	NA	No	No	No	No	No	No
Snakes	Liophis typhlus	1	1	NA	No	No	No	No	No	No
Snakes	Micrurus hemprichii	1	1	NA	No	No	No	No	No	No
Snakes	Micrurus lemniscatus	1	1	NA	No	No	No	No	No	No
Snakes	Oxybelis aeneus	1	1	NA	No	No	No	No	No	No
Snakes	Oxyrhopus melanogenys	1	1	NA	No	No	No	No	No	No
Snakes	Oxyrhopus occipitalis	1	1	NA	No	No	No	No	No	No
Snakes	Pseudoboa coronata	1	1	NA	No	No	No	No	No	No
Snakes	Rhinobothryum lentiginosum	1	1	NA	No	No	No	No	No	No
Snakes	Siphlophis compressus	1	1	NA	No	No	No	No	No	No
Snakes	Siphlophis worontzowi	1	1	NA	No	No	No	No	No	No
Snakes	Taeniophallus occipitalis	1	1	NA	No	No	No	No	No	No
Snakes	Xenopholis scalaris	1	1	NA	No	No	No	No	No	No
Hymenoptera (Apidae)	Euglossa amazonica	0	1	0.200091	No	No	No	Yes	Yes	Yes
Hymenoptera (Apidae)	Eufriesea auripes	1	0	0.0606891	No	No	No	No	No	Yes
Hymenoptera (Apidae)	Eufriesea fallax	1	0	0.0606891	No	No	No	No	No	Yes
Hymenoptera (Apidae)	Eufriesea flaviventris	1	0	0.0606891	No	No	No	No	No	Yes
Hymenoptera (Apidae)	Eufriesea pulchra	1	0	0.0897127	No	No	No	No	No	Yes
Hymenoptera (Apidae)	Eufriesea sp.2	1	0	0.0307931	No	No	No	No	No	Yes
Hymenoptera (Apidae)	Eufriesea surinamensis	1	0	0.0606891	No	No	No	No	No	Yes
Hymenoptera (Apidae)	Euglossa chlorina	1	0	0.0307931	No	No	No	No	No	Yes
Hymenoptera (Apidae)	Euglossa hugonis	1	0	0.0307931	No	No	No	No	No	Yes
Hymenoptera (Apidae)	Euglossa rugilabris	1	0	0.246835	No	No	No	Yes	Yes	Yes
Hymenoptera (Apidae)	Euglossa securigera	1	0	0.145238	No	No	No	No	Yes	Yes
Hymenoptera (Apidae)	Euglossa sp.1	1	0	0.0307931	No	No	No	No	No	Yes
Hymenoptera (Apidae)	Euglossa sp.2	1	0	0.0606891	No	No	No	No	No	Yes
Hymenoptera (Apidae)	Euglossa sp.3	1	0	0.0307931	No	No	No	No	No	Yes
Hymenoptera (Apidae)	Euglossa sp.5	1	0	0.0307931	No	No	No	No	No	Yes
Hymenoptera (Apidae)	Eulaema polyzona	1	0	0.0897127	No	No	No	No	No	Yes
Hymenoptera (Apidae)	Aglae caerulea	1	1	NA	No	No	No	No	No	No
Hymenoptera (Apidae)	Eufriesea fragocora	1	1	NA	No	No	No	No	No	No
Hymenoptera (Apidae)	Eufriesea superba	1	1	NA	No	No	No	No	No	No
Hymenoptera (Apidae)	Euglossa analis	1	1	NA	No	No	No	No	No	No
Hymenoptera (Apidae)	Euglossa augaspis	1	1	NA	No	No	No	No	No	No
Hymenoptera (Apidae)	Euglossa avicula	1	1	NA	No	No	No	No	No	No
Hymenoptera (Apidae)	Euglossa bidentata	1	1	NA	No	No	No	No	No	No
Hymenoptera (Apidae)	Euglossa chalybeata	1	1	NA	No	No	No	No	No	No
Hymenoptera (Apidae)	Euglossa cognata	1	1	NA	No	No	No	No	No	No
Hymenoptera (Apidae)	Euglossa crassipunctata	1	1	NA	No	No	No	No	No	No
Hymenoptera (Apidae)	Euglossa despecta	1	1	NA	No	No	No	No	No	No
Hymenoptera (Apidae)	Euglossa gaianii	1	1	NA	No	No	No	No	No	No
Hymenoptera (Apidae)	Euglossa ignita	1	1	NA	No	No	No	No	No	No
Hymenoptera (Apidae)	Euglossa imperialis	1	1	NA	No	No	No	No	No	No
Hymenoptera (Apidae)	Euglossa intersecta	1	1	NA	No	No	No	No	No	No
Hymenoptera (Apidae)	Euglossa iopyrrha	1	1	NA	No	No	No	No	No	No
Hymenoptera (Apidae)	Euglossa irisa	1	1	NA	No	No	No	No	No	No
Hymenoptera (Apidae)	Euglossa laevincta	1	1	NA	No	No	No	No	No	No
Hymenoptera (Apidae)	Euglossa magnipes	1	1	NA	No	No	No	No	No	No
Hymenoptera (Apidae)	Euglossa modestior	1	1	NA	No	No	No	No	No	No
Hymenoptera (Apidae)	Euglossa mourei	1	1	NA	No	No	No	No	No	No
Hymenoptera (Apidae)	Euglossa orellana	1	1	NA	No	No	No	No	No	No
Hymenoptera (Apidae)	Euglossa parvula	1	1	NA	No	No	No	No	No	No
Hymenoptera (Apidae)	Euglossa pleosticta	1	1	NA	No	No	No	No	No	No
Hymenoptera (Apidae)	Euglossa prasina	1	1	NA	No	No	No	No	No	No
Hymenoptera (Apidae)	Eulaema bombiformis	1	1	NA	No	No	No	No	No	No
Hymenoptera (Apidae)	Eulaema cingulata	1	1	NA	No	No	No	No	No	No
Hymenoptera (Apidae)	Eulaema meriana	1	1	NA	No	No	No	No	No	No
Hymenoptera (Apidae)	Eulaema mocsaryi	1	1	NA	No	No	No	No	No	No
Hymenoptera (Apidae)	Eulaema nigrita	1	1	NA	No	No	No	No	No	No
Hymenoptera (Apidae)	Eulaema pseudocingulata	1	1	NA	No	No	No	No	No	No
Hymenoptera (Apidae)	Exaerete frontalis	1	1	NA	No	No	No	No	No	No
Hymenoptera (Apidae)	Exaerete lepeletieri	1	1	NA	No	No	No	No	No	No
Hymenoptera (Apidae)	Exaerete smaragdina	1	1	NA	No	No	No	No	No	No
Hymenoptera (Apidae)	Exaerete trochanterica	1	1	NA	No	No	No	No	No	No
Hymenoptera (Formicidae)	Atta cephalotes	0	1	0.0408453	No	No	No	No	No	Yes
Hymenoptera (Formicidae)	Brachymyrmex sp.4	0	1	0.0408453	No	No	No	No	No	Yes
Hymenoptera (Formicidae)	Brachymyrmex sp.6	0	1	0.0408453	No	No	No	No	No	Yes
Hymenoptera (Formicidae)	Camponotus sp.6	0	1	0.0408453	No	No	No	No	No	Yes
Hymenoptera (Formicidae)	Carebara lignata	0	1	0.117791	No	No	No	No	Yes	Yes
Hymenoptera (Formicidae)	Cephalotes minutus	0	1	0.080089	No	No	No	No	No	Yes
Hymenoptera (Formicidae)	Cephalotes sp.1	0	1	0.0408453	No	No	No	No	No	Yes
Hymenoptera (Formicidae)	Crematogaster carinata	0	1	0.080089	No	No	No	No	No	Yes
Hymenoptera (Formicidae)	Crematogaster nigropilosa	0	1	0.0408453	No	No	No	No	No	Yes
Hymenoptera (Formicidae)	Cyphomyrmex salvini	0	1	0.0408453	No	No	No	No	No	Yes
Hymenoptera (Formicidae)	Cyphomyrmex sp.13	0	1	0.0408453	No	No	No	No	No	Yes
Hymenoptera (Formicidae)	Cyphomyrmex sp.3	0	1	0.080089	No	No	No	No	No	Yes
Hymenoptera (Formicidae)	Dolichoderus bidens	0	1	0.080089	No	No	No	No	No	Yes
Hymenoptera (Formicidae)	Dolichoderus longicollis	0	1	0.080089	No	No	No	No	No	Yes
Hymenoptera (Formicidae)	Dolichoderus septemspinosus	0	1	0.0408453	No	No	No	No	No	Yes
Hymenoptera (Formicidae)	Gnamptogenys sp.11	0	1	0.080089	No	No	No	No	No	Yes
Hymenoptera (Formicidae)	Lachnomyrmex sp.1	0	1	0.0408453	No	No	No	No	No	Yes
Hymenoptera (Formicidae)	Leptogenys unistimulosa	0	1	0.0408453	No	No	No	No	No	Yes
Hymenoptera (Formicidae)	Megalomyrmex drifti	0	1	0.080089	No	No	No	No	No	Yes
Hymenoptera (Formicidae)	Monomorium pharaonis	0	1	0.0408453	No	No	No	No	No	Yes
Hymenoptera (Formicidae)	Neivamyrmex adnepos	0	1	0.080089	No	No	No	No	No	Yes
Hymenoptera (Formicidae)	Neivamyrmex sp.3	0	1	0.15401	No	No	No	No	Yes	Yes
Hymenoptera (Formicidae)	Neoponera laevigata	0	1	0.080089	No	No	No	No	No	Yes
Hymenoptera (Formicidae)	Odontomachus caelatus	0	1	0.0408453	No	No	No	No	No	Yes
Hymenoptera (Formicidae)	Pachycondyla sp.2	0	1	0.0408453	No	No	No	No	No	Yes
Hymenoptera (Formicidae)	Pheidole fracticeps	0	1	0.0408453	No	No	No	No	No	Yes
Hymenoptera (Formicidae)	Pheidole sp.5	0	1	0.080089	No	No	No	No	No	Yes
Hymenoptera (Formicidae)	Pheidole sp.54	0	1	0.0408453	No	No	No	No	No	Yes
Hymenoptera (Formicidae)	Pheidole sp.55	0	1	0.0408453	No	No	No	No	No	Yes
Hymenoptera (Formicidae)	Pseudomyrmex simplex	0	1	0.0408453	No	No	No	No	No	Yes
Hymenoptera (Formicidae)	Pseudomyrmex sp.2	0	1	0.0408453	No	No	No	No	No	Yes
Hymenoptera (Formicidae)	Rhopalothrix sp.2	0	1	0.080089	No	No	No	No	No	Yes
Hymenoptera (Formicidae)	Simopelta jeckylli	0	1	0.0408453	No	No	No	No	No	Yes
Hymenoptera (Formicidae)	Solenopsis molesta	0	1	0.0408453	No	No	No	No	No	Yes
Hymenoptera (Formicidae)	Solenopsis sp.5	0	1	0.15401	No	No	No	No	Yes	Yes
Hymenoptera (Formicidae)	Strumigenys deinomastax	0	1	0.0408453	No	No	No	No	No	Yes
Hymenoptera (Formicidae)	Strumigenys sp.14	0	1	0.080089	No	No	No	No	No	Yes
Hymenoptera (Formicidae)	Strumigenys sp.15	0	1	0.0408453	No	No	No	No	No	Yes
Hymenoptera (Formicidae)	Strumigenys trinidadensis	0	1	0.0408453	No	No	No	No	No	Yes
Hymenoptera (Formicidae)	Trachymyrmex farinosus	0	1	0.080089	No	No	No	No	No	Yes
Hymenoptera (Formicidae)	Tranopelta gilva	0	1	0.0408453	No	No	No	No	No	Yes
Hymenoptera (Formicidae)	Wasmannia rochai	0	1	0.0408453	No	No	No	No	No	Yes
Hymenoptera (Formicidae)	Wasmannia scrobifera	0	1	0.0408453	No	No	No	No	No	Yes
Hymenoptera (Formicidae)	Acromyrmex subterraneus	1	0	0.0408453	No	No	No	No	No	Yes
Hymenoptera (Formicidae)	Acropyga sp.1	1	0	0.22222	No	No	No	Yes	Yes	Yes
Hymenoptera (Formicidae)	Allomerus octoarticulatus	1	0	0.0408453	No	No	No	No	No	Yes
Hymenoptera (Formicidae)	Anochetus sp.2	1	0	0.0408453	No	No	No	No	No	Yes
Hymenoptera (Formicidae)	Apterostigma sp.1	1	0	0.254316	No	No	No	Yes	Yes	Yes
Hymenoptera (Formicidae)	Azteca chartiffex	1	0	0.0408453	No	No	No	No	No	Yes
Hymenoptera (Formicidae)	Azteca sp.2	1	0	0.117791	No	No	No	No	Yes	Yes
Hymenoptera (Formicidae)	Azteca sp.3	1	0	0.0408453	No	No	No	No	No	Yes
Hymenoptera (Formicidae)	Azteca sp.4	1	0	0.0408453	No	No	No	No	No	Yes
Hymenoptera (Formicidae)	Brachymyrmex sp.5	1	0	0.080089	No	No	No	No	No	Yes
Hymenoptera (Formicidae)	Camponotus atriceps	1	0	0.0408453	No	No	No	No	No	Yes
Hymenoptera (Formicidae)	Camponotus cameranoi	1	0	0.080089	No	No	No	No	No	Yes
Hymenoptera (Formicidae)	Camponotus novogranadensis	1	0	0.117791	No	No	No	No	Yes	Yes
Hymenoptera (Formicidae)	Camponotus rapax	1	0	0.117791	No	No	No	No	Yes	Yes
Hymenoptera (Formicidae)	Camponotus sericeiventris	1	0	0.080089	No	No	No	No	No	Yes
Hymenoptera (Formicidae)	Camponotus sp.5	1	0	0.0408453	No	No	No	No	No	Yes
Hymenoptera (Formicidae)	Carebara sp.5	1	0	0.0408453	No	No	No	No	No	Yes
Hymenoptera (Formicidae)	Cephalotes atratus	1	0	0.080089	No	No	No	No	No	Yes
Hymenoptera (Formicidae)	Cephalotes pellans	1	0	0.0408453	No	No	No	No	No	Yes
Hymenoptera (Formicidae)	Cephalotes pusillus	1	0	0.117791	No	No	No	No	Yes	Yes
Hymenoptera (Formicidae)	Cephalotes sp.2	1	0	0.0408453	No	No	No	No	No	Yes
Hymenoptera (Formicidae)	Cephalotes sp.3	1	0	0.0408453	No	No	No	No	No	Yes
Hymenoptera (Formicidae)	Cerapachys augustae	1	0	0.117791	No	No	No	No	Yes	Yes
Hymenoptera (Formicidae)	Cheliomyrmex megalonyx	1	0	0.0408453	No	No	No	No	No	Yes
Hymenoptera (Formicidae)	Crematogaster curvispinosa	1	0	0.0408453	No	No	No	No	No	Yes
Hymenoptera (Formicidae)	Cyphomyrmex strigatus	1	0	0.0408453	No	No	No	No	No	Yes
Hymenoptera (Formicidae)	Dinoponera gigantea	1	0	0.0408453	No	No	No	No	No	Yes
Hymenoptera (Formicidae)	Discothyrea sexarticulata	1	0	0.15401	No	No	No	No	Yes	Yes
Hymenoptera (Formicidae)	Dolichoderus debilis	1	0	0.0408453	No	No	No	No	No	Yes
Hymenoptera (Formicidae)	Dolichoderus sp.1	1	0	0.0408453	No	No	No	No	No	Yes
Hymenoptera (Formicidae)	Ectatomma horni	1	0	0.0408453	No	No	No	No	No	Yes
Hymenoptera (Formicidae)	Eurhopalotrhrix pilulifera	1	0	0.0408453	No	No	No	No	No	Yes
Hymenoptera (Formicidae)	Gigantiops destructor	1	0	0.117791	No	No	No	No	Yes	Yes
Hymenoptera (Formicidae)	Gnamptogenys acuminata	1	0	0.0408453	No	No	No	No	No	Yes
Hymenoptera (Formicidae)	Gnamptogenys caelata	1	0	0.0408453	No	No	No	No	No	Yes
Hymenoptera (Formicidae)	Gnamptogenys ericae	1	0	0.080089	No	No	No	No	No	Yes
Hymenoptera (Formicidae)	Gnamptogenys kempfi	1	0	0.0408453	No	No	No	No	No	Yes
Hymenoptera (Formicidae)	Gnamptogenys sp.3	1	0	0.080089	No	No	No	No	No	Yes
Hymenoptera (Formicidae)	Gnamptogenys striatula	1	0	0.0408453	No	No	No	No	No	Yes
Hymenoptera (Formicidae)	Hylomyrma sp.2	1	0	0.080089	No	No	No	No	No	Yes
Hymenoptera (Formicidae)	Hypoponera sp.10	1	0	0.15401	No	No	No	No	Yes	Yes
Hymenoptera (Formicidae)	Hypoponera sp.16	1	0	0.0408453	No	No	No	No	No	Yes
Hymenoptera (Formicidae)	Labidus praedator	1	0	0.0408453	No	No	No	No	No	Yes
Hymenoptera (Formicidae)	Linepithema sp.1	1	0	0.0408453	No	No	No	No	No	Yes
Hymenoptera (Formicidae)	Megalomyrmex sp.5	1	0	0.188802	No	No	No	No	Yes	Yes
Hymenoptera (Formicidae)	Mycocepurus goeldii	1	0	0.080089	No	No	No	No	No	Yes
Hymenoptera (Formicidae)	Mycocepurus sp.2	1	0	0.080089	No	No	No	No	No	Yes
Hymenoptera (Formicidae)	Neivamyrmex angustinodis	1	0	0.188802	No	No	No	No	Yes	Yes
Hymenoptera (Formicidae)	Neoponera commutata	1	0	0.080089	No	No	No	No	No	Yes
Hymenoptera (Formicidae)	Neoponera venusta	1	0	0.080089	No	No	No	No	No	Yes
Hymenoptera (Formicidae)	Nesomyrmex pleuriticus	1	0	0.0408453	No	No	No	No	No	Yes
Hymenoptera (Formicidae)	Octostruma sp.1	1	0	0.080089	No	No	No	No	No	Yes
Hymenoptera (Formicidae)	Odontomachus bauri	1	0	0.188802	No	No	No	No	Yes	Yes
Hymenoptera (Formicidae)	Odontomachus emarginatus	1	0	0.0408453	No	No	No	No	No	Yes
Hymenoptera (Formicidae)	Odontomachus hastatus	1	0	0.0408453	No	No	No	No	No	Yes
Hymenoptera (Formicidae)	Odontomachus sp.3	1	0	0.0408453	No	No	No	No	No	Yes
Hymenoptera (Formicidae)	Pachycondyla crassinoda	1	0	0.0408453	No	No	No	No	No	Yes
Hymenoptera (Formicidae)	Pachycondyla sp.3	1	0	0.0408453	No	No	No	No	No	Yes
Hymenoptera (Formicidae)	Pheidole sp.11	1	0	0.0408453	No	No	No	No	No	Yes
Hymenoptera (Formicidae)	Pheidole sp.14	1	0	0.188802	No	No	No	No	Yes	Yes
Hymenoptera (Formicidae)	Pheidole sp.43	1	0	0.314742	No	No	Yes	Yes	Yes	Yes
Hymenoptera (Formicidae)	Pheidole sp.8	1	0	0.0408453	No	No	No	No	No	Yes
Hymenoptera (Formicidae)	Pheidole sp.9	1	0	0.0408453	No	No	No	No	No	Yes
Hymenoptera (Formicidae)	Pheidole vorax	1	0	0.254316	No	No	No	Yes	Yes	Yes
Hymenoptera (Formicidae)	Prionopelta sp.1	1	0	0.0408453	No	No	No	No	No	Yes
Hymenoptera (Formicidae)	Pseudomyrmex ita	1	0	0.080089	No	No	No	No	No	Yes
Hymenoptera (Formicidae)	Pseudomyrmex sp.3	1	0	0.0408453	No	No	No	No	No	Yes
Hymenoptera (Formicidae)	Rhopalothrix sp.1	1	0	0.0408453	No	No	No	No	No	Yes
Hymenoptera (Formicidae)	Rogeria belti	1	0	0.117791	No	No	No	No	Yes	Yes
Hymenoptera (Formicidae)	Rogeria blanda	1	0	0.0408453	No	No	No	No	No	Yes
Hymenoptera (Formicidae)	Rogeria sp.1	1	0	0.254316	No	No	No	Yes	Yes	Yes
Hymenoptera (Formicidae)	Simopelta anomma	1	0	0.0408453	No	No	No	No	No	Yes
Hymenoptera (Formicidae)	Stigmatomma degeneratum	1	0	0.0408453	No	No	No	No	No	Yes
Hymenoptera (Formicidae)	Strumigenys appretiata	1	0	0.0408453	No	No	No	No	No	Yes
Hymenoptera (Formicidae)	Strumigenys infidelis	1	0	0.080089	No	No	No	No	No	Yes
Hymenoptera (Formicidae)	Strumigenys sp.1	1	0	0.117791	No	No	No	No	Yes	Yes
Hymenoptera (Formicidae)	Strumigenys sp.2	1	0	0.080089	No	No	No	No	No	Yes
Hymenoptera (Formicidae)	Tapinoma sp.1	1	0	0.117791	No	No	No	No	Yes	Yes
Hymenoptera (Formicidae)	Tranopelta sp.1	1	0	0.0408453	No	No	No	No	No	Yes
Hymenoptera (Formicidae)	Typhlomyrmex sp.1	1	0	0.0408453	No	No	No	No	No	Yes
Hymenoptera (Formicidae)	Wasmannia sp.1	1	0	0.080089	No	No	No	No	No	Yes
Hymenoptera (Formicidae)	Anochetus diegensis	1	1	NA	No	No	No	No	No	No
Hymenoptera (Formicidae)	Anochetus horridus	1	1	NA	No	No	No	No	No	No
Hymenoptera (Formicidae)	Anochetus sp.1	1	1	NA	No	No	No	No	No	No
Hymenoptera (Formicidae)	Apterostigma auriculatum	1	1	NA	No	No	No	No	No	No
Hymenoptera (Formicidae)	Apterostigma pilosum	1	1	NA	No	No	No	No	No	No
Hymenoptera (Formicidae)	Apterostigma sp.3	1	1	NA	No	No	No	No	No	No
Hymenoptera (Formicidae)	Apterostigma sp.4	1	1	NA	No	No	No	No	No	No
Hymenoptera (Formicidae)	Atta sexdens	1	1	NA	No	No	No	No	No	No
Hymenoptera (Formicidae)	Azteca sp.1	1	1	NA	No	No	No	No	No	No
Hymenoptera (Formicidae)	Azteca sp.5	1	1	NA	No	No	No	No	No	No
Hymenoptera (Formicidae)	Basiceros militaris	1	1	NA	No	No	No	No	No	No
Hymenoptera (Formicidae)	Blepharidatta brasiliensis	1	1	NA	No	No	No	No	No	No
Hymenoptera (Formicidae)	Brachymyrmex sp.1	1	1	NA	No	No	No	No	No	No
Hymenoptera (Formicidae)	Brachymyrmex sp.2	1	1	NA	No	No	No	No	No	No
Hymenoptera (Formicidae)	Brachymyrmex sp.3	1	1	NA	No	No	No	No	No	No
Hymenoptera (Formicidae)	Camponotus blandus	1	1	NA	No	No	No	No	No	No
Hymenoptera (Formicidae)	Camponotus crassus	1	1	NA	No	No	No	No	No	No
Hymenoptera (Formicidae)	Camponotus fastigatus	1	1	NA	No	No	No	No	No	No
Hymenoptera (Formicidae)	Camponotus femoratus	1	1	NA	No	No	No	No	No	No
Hymenoptera (Formicidae)	Camponotus rectangularis	1	1	NA	No	No	No	No	No	No
Hymenoptera (Formicidae)	Carebara sp.1	1	1	NA	No	No	No	No	No	No
Hymenoptera (Formicidae)	Carebara sp.2	1	1	NA	No	No	No	No	No	No
Hymenoptera (Formicidae)	Carebara urichi	1	1	NA	No	No	No	No	No	No
Hymenoptera (Formicidae)	Cerapachys splendens	1	1	NA	No	No	No	No	No	No
Hymenoptera (Formicidae)	Crematogaster acuta	1	1	NA	No	No	No	No	No	No
Hymenoptera (Formicidae)	Crematogaster brasiliensis	1	1	NA	No	No	No	No	No	No
Hymenoptera (Formicidae)	Crematogaster flavosensitiva	1	1	NA	No	No	No	No	No	No
Hymenoptera (Formicidae)	Crematogaster limata	1	1	NA	No	No	No	No	No	No
Hymenoptera (Formicidae)	Crematogaster longispina	1	1	NA	No	No	No	No	No	No
Hymenoptera (Formicidae)	Crematogaster sotobosque	1	1	NA	No	No	No	No	No	No
Hymenoptera (Formicidae)	Crematogaster sp.2	1	1	NA	No	No	No	No	No	No
Hymenoptera (Formicidae)	Crematogaster stollii	1	1	NA	No	No	No	No	No	No
Hymenoptera (Formicidae)	Crematogaster tenuicula	1	1	NA	No	No	No	No	No	No
Hymenoptera (Formicidae)	Cyphomyrmex laevigatus	1	1	NA	No	No	No	No	No	No
Hymenoptera (Formicidae)	Cyphomyrmex lectus	1	1	NA	No	No	No	No	No	No
Hymenoptera (Formicidae)	Cyphomyrmex minutus	1	1	NA	No	No	No	No	No	No
Hymenoptera (Formicidae)	Cyphomyrmex peltatus	1	1	NA	No	No	No	No	No	No
Hymenoptera (Formicidae)	Cyphomyrmex rimosus	1	1	NA	No	No	No	No	No	No
Hymenoptera (Formicidae)	Cyphomyrmex sp.12	1	1	NA	No	No	No	No	No	No
Hymenoptera (Formicidae)	Cyphomyrmex sp.4	1	1	NA	No	No	No	No	No	No
Hymenoptera (Formicidae)	Discothyrea denticulata	1	1	NA	No	No	No	No	No	No
Hymenoptera (Formicidae)	Discothyrea humilis	1	1	NA	No	No	No	No	No	No
Hymenoptera (Formicidae)	Dolichoderus bispinosus	1	1	NA	No	No	No	No	No	No
Hymenoptera (Formicidae)	Dolichoderus cogitans	1	1	NA	No	No	No	No	No	No
Hymenoptera (Formicidae)	Dolichoderus decollatus	1	1	NA	No	No	No	No	No	No
Hymenoptera (Formicidae)	Dolichoderus imitator	1	1	NA	No	No	No	No	No	No
Hymenoptera (Formicidae)	Eciton burchellii	1	1	NA	No	No	No	No	No	No
Hymenoptera (Formicidae)	Ectatomma brunneum	1	1	NA	No	No	No	No	No	No
Hymenoptera (Formicidae)	Ectatomma edentatum	1	1	NA	No	No	No	No	No	No
Hymenoptera (Formicidae)	Ectatomma lugens	1	1	NA	No	No	No	No	No	No
Hymenoptera (Formicidae)	Gnamptogenys haenschi	1	1	NA	No	No	No	No	No	No
Hymenoptera (Formicidae)	Gnamptogenys horni	1	1	NA	No	No	No	No	No	No
Hymenoptera (Formicidae)	Gnamptogenys moelleri	1	1	NA	No	No	No	No	No	No
Hymenoptera (Formicidae)	Gnamptogenys pleurodon	1	1	NA	No	No	No	No	No	No
Hymenoptera (Formicidae)	Gnamptogenys relicta	1	1	NA	No	No	No	No	No	No
Hymenoptera (Formicidae)	Gnamptogenys sp.1	1	1	NA	No	No	No	No	No	No
Hymenoptera (Formicidae)	Gnamptogenys sp.5	1	1	NA	No	No	No	No	No	No
Hymenoptera (Formicidae)	Gnamptogenys tortuolosa	1	1	NA	No	No	No	No	No	No
Hymenoptera (Formicidae)	Hylomyrma dentiloba	1	1	NA	No	No	No	No	No	No
Hymenoptera (Formicidae)	Hylomyrma dolochops	1	1	NA	No	No	No	No	No	No
Hymenoptera (Formicidae)	Hylomyrma immanis	1	1	NA	No	No	No	No	No	No
Hymenoptera (Formicidae)	Hylomyrma longiscapa	1	1	NA	No	No	No	No	No	No
Hymenoptera (Formicidae)	Hylomyrma reitteri	1	1	NA	No	No	No	No	No	No
Hymenoptera (Formicidae)	Hylomyrma sp.3	1	1	NA	No	No	No	No	No	No
Hymenoptera (Formicidae)	Hypoponera sp.1	1	1	NA	No	No	No	No	No	No
Hymenoptera (Formicidae)	Hypoponera sp.11	1	1	NA	No	No	No	No	No	No
Hymenoptera (Formicidae)	Hypoponera sp.12	1	1	NA	No	No	No	No	No	No
Hymenoptera (Formicidae)	Hypoponera sp.13	1	1	NA	No	No	No	No	No	No
Hymenoptera (Formicidae)	Hypoponera sp.14	1	1	NA	No	No	No	No	No	No
Hymenoptera (Formicidae)	Hypoponera sp.2	1	1	NA	No	No	No	No	No	No
Hymenoptera (Formicidae)	Hypoponera sp.3	1	1	NA	No	No	No	No	No	No
Hymenoptera (Formicidae)	Hypoponera sp.4	1	1	NA	No	No	No	No	No	No
Hymenoptera (Formicidae)	Hypoponera sp.5	1	1	NA	No	No	No	No	No	No
Hymenoptera (Formicidae)	Hypoponera sp.6	1	1	NA	No	No	No	No	No	No
Hymenoptera (Formicidae)	Hypoponera sp.7	1	1	NA	No	No	No	No	No	No
Hymenoptera (Formicidae)	Hypoponera sp.8	1	1	NA	No	No	No	No	No	No
Hymenoptera (Formicidae)	Hypoponera sp.9	1	1	NA	No	No	No	No	No	No
Hymenoptera (Formicidae)	Labidus spininodis	1	1	NA	No	No	No	No	No	No
Hymenoptera (Formicidae)	Mayaponera constricta	1	1	NA	No	No	No	No	No	No
Hymenoptera (Formicidae)	Megalomyrmex balzani	1	1	NA	No	No	No	No	No	No
Hymenoptera (Formicidae)	Megalomyrmex cuatiara	1	1	NA	No	No	No	No	No	No
Hymenoptera (Formicidae)	Megalomyrmex goeldii	1	1	NA	No	No	No	No	No	No
Hymenoptera (Formicidae)	Megalomyrmex leoninus	1	1	NA	No	No	No	No	No	No
Hymenoptera (Formicidae)	Megalomyrmex sp.2	1	1	NA	No	No	No	No	No	No
Hymenoptera (Formicidae)	Megalomyrmex sp.8	1	1	NA	No	No	No	No	No	No
Hymenoptera (Formicidae)	Megalomyrmex wallacei	1	1	NA	No	No	No	No	No	No
Hymenoptera (Formicidae)	Mycetarotes sp.1	1	1	NA	No	No	No	No	No	No
Hymenoptera (Formicidae)	Mycocepurus sp.1	1	1	NA	No	No	No	No	No	No
Hymenoptera (Formicidae)	Mycocepurus sp.3	1	1	NA	No	No	No	No	No	No
Hymenoptera (Formicidae)	Myrmicocrypta sp.1	1	1	NA	No	No	No	No	No	No
Hymenoptera (Formicidae)	Myrmicocrypta sp.2	1	1	NA	No	No	No	No	No	No
Hymenoptera (Formicidae)	Neoponera apicalis	1	1	NA	No	No	No	No	No	No
Hymenoptera (Formicidae)	Neoponera cavinodis	1	1	NA	No	No	No	No	No	No
Hymenoptera (Formicidae)	Neoponera crenata	1	1	NA	No	No	No	No	No	No
Hymenoptera (Formicidae)	Neoponera unidentata	1	1	NA	No	No	No	No	No	No
Hymenoptera (Formicidae)	Neoponera verenae	1	1	NA	No	No	No	No	No	No
Hymenoptera (Formicidae)	Nylanderia caeciliae	1	1	NA	No	No	No	No	No	No
Hymenoptera (Formicidae)	Nylanderia fulva	1	1	NA	No	No	No	No	No	No
Hymenoptera (Formicidae)	Nylanderia guatemalensis	1	1	NA	No	No	No	No	No	No
Hymenoptera (Formicidae)	Nylanderia sp.3	1	1	NA	No	No	No	No	No	No
Hymenoptera (Formicidae)	Nylanderia sp.5	1	1	NA	No	No	No	No	No	No
Hymenoptera (Formicidae)	Nylanderia sp.6	1	1	NA	No	No	No	No	No	No
Hymenoptera (Formicidae)	Ochetomyrmex semipolitus	1	1	NA	No	No	No	No	No	No
Hymenoptera (Formicidae)	Octostruma balzani	1	1	NA	No	No	No	No	No	No
Hymenoptera (Formicidae)	Octostruma iheringi	1	1	NA	No	No	No	No	No	No
Hymenoptera (Formicidae)	Octostruma sp.2	1	1	NA	No	No	No	No	No	No
Hymenoptera (Formicidae)	Octostruma sp.3	1	1	NA	No	No	No	No	No	No
Hymenoptera (Formicidae)	Odontomachus chelifer	1	1	NA	No	No	No	No	No	No
Hymenoptera (Formicidae)	Odontomachus haematodus	1	1	NA	No	No	No	No	No	No
Hymenoptera (Formicidae)	Odontomachus meinerti	1	1	NA	No	No	No	No	No	No
Hymenoptera (Formicidae)	Odontomachus sp.1	1	1	NA	No	No	No	No	No	No
Hymenoptera (Formicidae)	Odontomachus sp.2	1	1	NA	No	No	No	No	No	No
Hymenoptera (Formicidae)	Oxyepoecus ephippiatus	1	1	NA	No	No	No	No	No	No
Hymenoptera (Formicidae)	Pachycondyla ferruginea	1	1	NA	No	No	No	No	No	No
Hymenoptera (Formicidae)	Pachycondyla harpax	1	1	NA	No	No	No	No	No	No
Hymenoptera (Formicidae)	Pachycondyla impressa	1	1	NA	No	No	No	No	No	No
Hymenoptera (Formicidae)	Pachycondyla sp.1	1	1	NA	No	No	No	No	No	No
Hymenoptera (Formicidae)	Pachycondyla striata	1	1	NA	No	No	No	No	No	No
Hymenoptera (Formicidae)	Pheidole biconstricta	1	1	NA	No	No	No	No	No	No
Hymenoptera (Formicidae)	Pheidole flavens	1	1	NA	No	No	No	No	No	No
Hymenoptera (Formicidae)	Pheidole sp.1	1	1	NA	No	No	No	No	No	No
Hymenoptera (Formicidae)	Pheidole sp.10	1	1	NA	No	No	No	No	No	No
Hymenoptera (Formicidae)	Pheidole sp.12	1	1	NA	No	No	No	No	No	No
Hymenoptera (Formicidae)	Pheidole sp.15	1	1	NA	No	No	No	No	No	No
Hymenoptera (Formicidae)	Pheidole sp.16	1	1	NA	No	No	No	No	No	No
Hymenoptera (Formicidae)	Pheidole sp.17	1	1	NA	No	No	No	No	No	No
Hymenoptera (Formicidae)	Pheidole sp.18	1	1	NA	No	No	No	No	No	No
Hymenoptera (Formicidae)	Pheidole sp.19	1	1	NA	No	No	No	No	No	No
Hymenoptera (Formicidae)	Pheidole sp.2	1	1	NA	No	No	No	No	No	No
Hymenoptera (Formicidae)	Pheidole sp.20	1	1	NA	No	No	No	No	No	No
Hymenoptera (Formicidae)	Pheidole sp.21	1	1	NA	No	No	No	No	No	No
Hymenoptera (Formicidae)	Pheidole sp.22	1	1	NA	No	No	No	No	No	No
Hymenoptera (Formicidae)	Pheidole sp.23	1	1	NA	No	No	No	No	No	No
Hymenoptera (Formicidae)	Pheidole sp.24	1	1	NA	No	No	No	No	No	No
Hymenoptera (Formicidae)	Pheidole sp.26	1	1	NA	No	No	No	No	No	No
Hymenoptera (Formicidae)	Pheidole sp.27	1	1	NA	No	No	No	No	No	No
Hymenoptera (Formicidae)	Pheidole sp.28	1	1	NA	No	No	No	No	No	No
Hymenoptera (Formicidae)	Pheidole sp.29	1	1	NA	No	No	No	No	No	No
Hymenoptera (Formicidae)	Pheidole sp.3	1	1	NA	No	No	No	No	No	No
Hymenoptera (Formicidae)	Pheidole sp.30	1	1	NA	No	No	No	No	No	No
Hymenoptera (Formicidae)	Pheidole sp.32	1	1	NA	No	No	No	No	No	No
Hymenoptera (Formicidae)	Pheidole sp.40	1	1	NA	No	No	No	No	No	No
Hymenoptera (Formicidae)	Pheidole sp.41	1	1	NA	No	No	No	No	No	No
Hymenoptera (Formicidae)	Pheidole sp.42	1	1	NA	No	No	No	No	No	No
Hymenoptera (Formicidae)	Pheidole sp.44	1	1	NA	No	No	No	No	No	No
Hymenoptera (Formicidae)	Pheidole sp.45	1	1	NA	No	No	No	No	No	No
Hymenoptera (Formicidae)	Pheidole sp.46	1	1	NA	No	No	No	No	No	No
Hymenoptera (Formicidae)	Pheidole sp.47	1	1	NA	No	No	No	No	No	No
Hymenoptera (Formicidae)	Pheidole sp.48	1	1	NA	No	No	No	No	No	No
Hymenoptera (Formicidae)	Pheidole sp.49	1	1	NA	No	No	No	No	No	No
Hymenoptera (Formicidae)	Pheidole sp.50	1	1	NA	No	No	No	No	No	No
Hymenoptera (Formicidae)	Pheidole sp.51	1	1	NA	No	No	No	No	No	No
Hymenoptera (Formicidae)	Pheidole sp.52	1	1	NA	No	No	No	No	No	No
Hymenoptera (Formicidae)	Pheidole sp.53	1	1	NA	No	No	No	No	No	No
Hymenoptera (Formicidae)	Pheidole sp.7	1	1	NA	No	No	No	No	No	No
Hymenoptera (Formicidae)	Pseudomyrmex tenuis	1	1	NA	No	No	No	No	No	No
Hymenoptera (Formicidae)	Pseudomyrmex termitarius	1	1	NA	No	No	No	No	No	No
Hymenoptera (Formicidae)	Pseudoponera stigma	1	1	NA	No	No	No	No	No	No
Hymenoptera (Formicidae)	Rasopone arhuaca	1	1	NA	No	No	No	No	No	No
Hymenoptera (Formicidae)	Rogeria alzatei	1	1	NA	No	No	No	No	No	No
Hymenoptera (Formicidae)	Rogeria cornuta	1	1	NA	No	No	No	No	No	No
Hymenoptera (Formicidae)	Rogeria cuneola	1	1	NA	No	No	No	No	No	No
Hymenoptera (Formicidae)	Rogeria leptonana	1	1	NA	No	No	No	No	No	No
Hymenoptera (Formicidae)	Rogeria sp.2	1	1	NA	No	No	No	No	No	No
Hymenoptera (Formicidae)	Sericomyrmex sp.1	1	1	NA	No	No	No	No	No	No
Hymenoptera (Formicidae)	Sericomyrmex sp.2	1	1	NA	No	No	No	No	No	No
Hymenoptera (Formicidae)	Solenopsis brevicornis	1	1	NA	No	No	No	No	No	No
Hymenoptera (Formicidae)	Solenopsis castor	1	1	NA	No	No	No	No	No	No
Hymenoptera (Formicidae)	Solenopsis clytemnestra	1	1	NA	No	No	No	No	No	No
Hymenoptera (Formicidae)	Solenopsis geminata	1	1	NA	No	No	No	No	No	No
Hymenoptera (Formicidae)	Solenopsis loretana	1	1	NA	No	No	No	No	No	No
Hymenoptera (Formicidae)	Solenopsis saevissima	1	1	NA	No	No	No	No	No	No
Hymenoptera (Formicidae)	Solenopsis sp.3	1	1	NA	No	No	No	No	No	No
Hymenoptera (Formicidae)	Solenopsis sp.7	1	1	NA	No	No	No	No	No	No
Hymenoptera (Formicidae)	Solenopsis sp.9	1	1	NA	No	No	No	No	No	No
Hymenoptera (Formicidae)	Solenopsis substituta	1	1	NA	No	No	No	No	No	No
Hymenoptera (Formicidae)	Stegomyrmex olindae	1	1	NA	No	No	No	No	No	No
Hymenoptera (Formicidae)	Strumigenys beebei	1	1	NA	No	No	No	No	No	No
Hymenoptera (Formicidae)	Strumigenys denticulata	1	1	NA	No	No	No	No	No	No
Hymenoptera (Formicidae)	Strumigenys elongata	1	1	NA	No	No	No	No	No	No
Hymenoptera (Formicidae)	Strumigenys inusitata	1	1	NA	No	No	No	No	No	No
Hymenoptera (Formicidae)	Strumigenys perparva	1	1	NA	No	No	No	No	No	No
Hymenoptera (Formicidae)	Strumigenys smithii	1	1	NA	No	No	No	No	No	No
Hymenoptera (Formicidae)	Strumigenys sp.10	1	1	NA	No	No	No	No	No	No
Hymenoptera (Formicidae)	Strumigenys sp.13	1	1	NA	No	No	No	No	No	No
Hymenoptera (Formicidae)	Strumigenys sp.3	1	1	NA	No	No	No	No	No	No
Hymenoptera (Formicidae)	Strumigenys sp.4	1	1	NA	No	No	No	No	No	No
Hymenoptera (Formicidae)	Strumigenys sp.5	1	1	NA	No	No	No	No	No	No
Hymenoptera (Formicidae)	Strumigenys sp.6	1	1	NA	No	No	No	No	No	No
Hymenoptera (Formicidae)	Strumigenys sp.7	1	1	NA	No	No	No	No	No	No
Hymenoptera (Formicidae)	Strumigenys sp.8	1	1	NA	No	No	No	No	No	No
Hymenoptera (Formicidae)	Strumigenys sp.9	1	1	NA	No	No	No	No	No	No
Hymenoptera (Formicidae)	Strumigenys trudifera	1	1	NA	No	No	No	No	No	No
Hymenoptera (Formicidae)	Strumigenys zeteki	1	1	NA	No	No	No	No	No	No
Hymenoptera (Formicidae)	Tapinoma melanocephalum	1	1	NA	No	No	No	No	No	No
Hymenoptera (Formicidae)	Tatuidris tatusia	1	1	NA	No	No	No	No	No	No
Hymenoptera (Formicidae)	Tetramorium sp.2	1	1	NA	No	No	No	No	No	No
Hymenoptera (Formicidae)	Thaumatomyrmex atrox	1	1	NA	No	No	No	No	No	No
Hymenoptera (Formicidae)	Trachymyrmex bugnioni	1	1	NA	No	No	No	No	No	No
Hymenoptera (Formicidae)	Trachymyrmex cornetzi	1	1	NA	No	No	No	No	No	No
Hymenoptera (Formicidae)	Trachymyrmex diversus	1	1	NA	No	No	No	No	No	No
Hymenoptera (Formicidae)	Trachymyrmex mandibulares	1	1	NA	No	No	No	No	No	No
Hymenoptera (Formicidae)	Trachymyrmex opulentus	1	1	NA	No	No	No	No	No	No
Hymenoptera (Formicidae)	Trachymyrmex ruthae	1	1	NA	No	No	No	No	No	No
Hymenoptera (Formicidae)	Trachymyrmex sp.10	1	1	NA	No	No	No	No	No	No
Hymenoptera (Formicidae)	Trachymyrmex sp.3	1	1	NA	No	No	No	No	No	No
Hymenoptera (Formicidae)	Trachymyrmex sp.7	1	1	NA	No	No	No	No	No	No
Hymenoptera (Formicidae)	Trachymyrmex sp.8	1	1	NA	No	No	No	No	No	No
Hymenoptera (Formicidae)	Trachymyrmex sp.9	1	1	NA	No	No	No	No	No	No
Hymenoptera (Formicidae)	Wasmannia auropunctata	1	1	NA	No	No	No	No	No	No
Coleoptera	Ateuchus sp.09	0	1	0.269382	No	No	No	Yes	Yes	Yes
Coleoptera	Canthidium sp.09	0	1	0.171377	No	No	No	No	Yes	Yes
Coleoptera	Canthidium sp.13	0	1	0.117695	No	No	No	No	Yes	Yes
Coleoptera	Canthon sp.01	0	1	0.060638	No	No	No	No	No	Yes
Coleoptera	Canthon sp.03	0	1	0.060638	No	No	No	No	No	Yes
Coleoptera	Canthon sp.05	0	1	0.060638	No	No	No	No	No	Yes
Coleoptera	Dichotomius sp.07	0	1	0.060638	No	No	No	No	No	Yes
Coleoptera	Eurysternus hirtellus	0	1	0.060638	No	No	No	No	No	Yes
Coleoptera	Hidrophylidae sp.01	0	1	0.060638	No	No	No	No	No	Yes
Coleoptera	Onthophagus sp.05	0	1	0.060638	No	No	No	No	No	Yes
Coleoptera	Scybalocanthon sp.02	0	1	0.060638	No	No	No	No	No	Yes
Coleoptera	Aphodiinae sp.	1	0	0.0183551	No	No	No	No	No	Yes
Coleoptera	Ateuchus sp.06	1	0	0.15401	No	No	No	No	Yes	Yes
Coleoptera	Ateuchus sp.08	1	0	0.0541014	No	No	No	No	No	Yes
Coleoptera	Ateuchus sp.10	1	0	0.0183551	No	No	No	No	No	Yes
Coleoptera	Canthidium sp.04	1	0	0.0363871	No	No	No	No	No	Yes
Coleoptera	Canthidium sp.12	1	0	0.0715035	No	No	No	No	No	Yes
Coleoptera	Canthon luteicolle	1	0	0.0183551	No	No	No	No	No	Yes
Coleoptera	Canthon sp.06	1	0	0.0183551	No	No	No	No	No	Yes
Coleoptera	Canthon sp.07	1	0	0.0715035	No	No	No	No	No	Yes
Coleoptera	Canthon sp.08	1	0	0.0885984	No	No	No	No	No	Yes
Coleoptera	Canthon sp.10	1	0	0.0363871	No	No	No	No	No	Yes
Coleoptera	Canthon sp.12	1	0	0.0363871	No	No	No	No	No	Yes
Coleoptera	Canthon sp.13	1	0	0.0183551	No	No	No	No	No	Yes
Coleoptera	Ceratocanthidae sp.01	1	0	0.0183551	No	No	No	No	No	Yes
Coleoptera	Cetoniinae sp.	1	0	0.0183551	No	No	No	No	No	Yes
Coleoptera	Delthochilum valgum	1	0	0.0183551	No	No	No	No	No	Yes
Coleoptera	Dendropaemon sp.01	1	0	0.0363871	No	No	No	No	No	Yes
Coleoptera	Dichotomius conicollis	1	0	0.105392	No	No	No	No	Yes	Yes
Coleoptera	Dichotomius sp.05	1	0	0.185005	No	No	No	No	Yes	Yes
Coleoptera	Eurysternus cyanescens	1	0	0.0885984	No	No	No	No	No	Yes
Coleoptera	Oxysternon conspiscillatum	1	0	0.0183551	No	No	No	No	No	Yes
Coleoptera	Oxysternon spiniferum	1	0	0.0183551	No	No	No	No	No	Yes
Coleoptera	Pseudocanthon sp.01	1	0	0.0541014	No	No	No	No	No	Yes
Coleoptera	Scatimus sp.04	1	0	0.0183551	No	No	No	No	No	Yes
Coleoptera	Scatimus sp.05	1	0	0.0183551	No	No	No	No	No	Yes
Coleoptera	Scybalocanthon sp.01	1	0	0.0363871	No	No	No	No	No	Yes
Coleoptera	Scybalocanthon sp.03	1	0	0.0715035	No	No	No	No	No	Yes
Coleoptera	Scybalocanthon sp.05	1	0	0.0541014	No	No	No	No	No	Yes
Coleoptera	Ateuchus candezei	1	1	NA	No	No	No	No	No	No
Coleoptera	Ateuchus sp.01	1	1	NA	No	No	No	No	No	No
Coleoptera	Ateuchus sp.02	1	1	NA	No	No	No	No	No	No
Coleoptera	Ateuchus sp.03	1	1	NA	No	No	No	No	No	No
Coleoptera	Ateuchus sp.05	1	1	NA	No	No	No	No	No	No
Coleoptera	Ateuchus sp.07	1	1	NA	No	No	No	No	No	No
Coleoptera	Ateuchus sp.11	1	1	NA	No	No	No	No	No	No
Coleoptera	Besourenga horacioi	1	1	NA	No	No	No	No	No	No
Coleoptera	Canthidium sp.01	1	1	NA	No	No	No	No	No	No
Coleoptera	Canthidium sp.03	1	1	NA	No	No	No	No	No	No
Coleoptera	Canthidium sp.05	1	1	NA	No	No	No	No	No	No
Coleoptera	Canthidium sp.08	1	1	NA	No	No	No	No	No	No
Coleoptera	Canthidium sp.10	1	1	NA	No	No	No	No	No	No
Coleoptera	Canthidium sp.14	1	1	NA	No	No	No	No	No	No
Coleoptera	Canthidium sp.15	1	1	NA	No	No	No	No	No	No
Coleoptera	Canthon aequinoctiale	1	1	NA	No	No	No	No	No	No
Coleoptera	Canthon sp.02	1	1	NA	No	No	No	No	No	No
Coleoptera	Canthon sp.04	1	1	NA	No	No	No	No	No	No
Coleoptera	Canthon sp.09	1	1	NA	No	No	No	No	No	No
Coleoptera	Canthon sp.11	1	1	NA	No	No	No	No	No	No
Coleoptera	Coprophanaeus lancifer	1	1	NA	No	No	No	No	No	No
Coleoptera	Coprophanaeus telamon	1	1	NA	No	No	No	No	No	No
Coleoptera	Cryptocanthon sp.01	1	1	NA	No	No	No	No	No	No
Coleoptera	Deltochilum amazonicum	1	1	NA	No	No	No	No	No	No
Coleoptera	Deltochilum carinatum	1	1	NA	No	No	No	No	No	No
Coleoptera	Deltochilum granulosum	1	1	NA	No	No	No	No	No	No
Coleoptera	Deltochilum howdeni	1	1	NA	No	No	No	No	No	No
Coleoptera	Deltochilum laetiusculum	1	1	NA	No	No	No	No	No	No
Coleoptera	Deltochilum orbiculare	1	1	NA	No	No	No	No	No	No
Coleoptera	Deltochilum sp.02	1	1	NA	No	No	No	No	No	No
Coleoptera	Deltochilum sp.06	1	1	NA	No	No	No	No	No	No
Coleoptera	Dichotomius globulus	1	1	NA	No	No	No	No	No	No
Coleoptera	Dichotomius lucasi	1	1	NA	No	No	No	No	No	No
Coleoptera	Dichotomius prietoi	1	1	NA	No	No	No	No	No	No
Coleoptera	Dichotomius sp.04	1	1	NA	No	No	No	No	No	No
Coleoptera	Dichotomius sp.06	1	1	NA	No	No	No	No	No	No
Coleoptera	Eurysternus caribaeus	1	1	NA	No	No	No	No	No	No
Coleoptera	Eurysternus hypocrita	1	1	NA	No	No	No	No	No	No
Coleoptera	Eurysternus sp.01	1	1	NA	No	No	No	No	No	No
Coleoptera	Eurysternus sp.03	1	1	NA	No	No	No	No	No	No
Coleoptera	Eurysternus squamosus	1	1	NA	No	No	No	No	No	No
Coleoptera	Eurysternus wittmerorum	1	1	NA	No	No	No	No	No	No
Coleoptera	Hansreia affinis	1	1	NA	No	No	No	No	No	No
Coleoptera	Onthophagus sp.01	1	1	NA	No	No	No	No	No	No
Coleoptera	Onthophagus sp.02	1	1	NA	No	No	No	No	No	No
Coleoptera	Onthophagus sp.03	1	1	NA	No	No	No	No	No	No
Coleoptera	Onthophagus sp.04	1	1	NA	No	No	No	No	No	No
Coleoptera	Oxysternon silenus	1	1	NA	No	No	No	No	No	No
Coleoptera	Phanaeus chalcomelas	1	1	NA	No	No	No	No	No	No
Coleoptera	Scybalocanthon sp.06	1	1	NA	No	No	No	No	No	No
Coleoptera	Scybalocanthon sp.07	1	1	NA	No	No	No	No	No	No
Coleoptera	Scybalocanthon sp.08	1	1	NA	No	No	No	No	No	No
Lepidoptera	Adelpha attica attica	0	1	0.361486	No	No	Yes	Yes	Yes	Yes
Lepidoptera	Adelpha cocala cocala	0	1	0.0715035	No	No	No	No	No	Yes
Lepidoptera	Adelpha heraclea heraclea	0	1	0.311512	No	No	Yes	Yes	Yes	Yes
Lepidoptera	Adelpha melona leucocoma	0	1	0.0715035	No	No	No	No	No	Yes
Lepidoptera	Adelpha thesprotia	0	1	0.311512	No	No	Yes	Yes	Yes	Yes
Lepidoptera	Archaeoprepona meander meander	0	1	0.0715035	No	No	No	No	No	Yes
Lepidoptera	Caeruleuptychia caerulea	0	1	0.138092	No	No	No	No	Yes	Yes
Lepidoptera	Caligo eurilochus livius	0	1	0.0715035	No	No	No	No	No	Yes
Lepidoptera	Catoblepia xanthus	0	1	0.257803	No	No	No	Yes	Yes	Yes
Lepidoptera	Catonephele antinoe	0	1	0.0715035	No	No	No	No	No	Yes
Lepidoptera	Consul fabius	0	1	0.138092	No	No	No	No	Yes	Yes
Lepidoptera	Eresia sp.1	0	1	0.0715035	No	No	No	No	No	Yes
Lepidoptera	Eryphanis gerhardi	0	1	0.0715035	No	No	No	No	No	Yes
Lepidoptera	Eunica malvina malvina	0	1	0.138092	No	No	No	No	Yes	Yes
Lepidoptera	Eunica marsolia marsolia	0	1	0.311512	No	No	Yes	Yes	Yes	Yes
Lepidoptera	Eunica sophosniba agele	0	1	0.0715035	No	No	No	No	No	Yes
Lepidoptera	Eunica sydonia caresa	0	1	0.257803	No	No	No	Yes	Yes	Yes
Lepidoptera	Harjesia oreba	0	1	0.0715035	No	No	No	No	No	Yes
Lepidoptera	Magneuptychia gera nobilis	0	1	0.138092	No	No	No	No	Yes	Yes
Lepidoptera	Marpesia crethon	0	1	0.0715035	No	No	No	No	No	Yes
Lepidoptera	Marpesia egina	0	1	0.0715035	No	No	No	No	No	Yes
Lepidoptera	Memphis phantes vicinia	0	1	0.0715035	No	No	No	No	No	Yes
Lepidoptera	Memphis philumena philumena	0	1	0.0715035	No	No	No	No	No	Yes
Lepidoptera	Memphis polycarmes	0	1	0.0715035	No	No	No	No	No	Yes
Lepidoptera	Pareuptychia sp.2	0	1	0.0715035	No	No	No	No	No	Yes
Lepidoptera	Prepona eugenes	0	1	0.0715035	No	No	No	No	No	Yes
Lepidoptera	Prepona pylene	0	1	0.361486	No	No	Yes	Yes	Yes	Yes
Lepidoptera	Pseudodebis sp.1	0	1	0.0715035	No	No	No	No	No	Yes
Lepidoptera	Selenophanes cassiope	0	1	0.257803	No	No	No	Yes	Yes	Yes
Lepidoptera	Splendeuptychia aurigera	0	1	0.0715035	No	No	No	No	No	Yes
Lepidoptera	Taygetomorpha celia	0	1	0.0715035	No	No	No	No	No	Yes
Lepidoptera	Vila emilia sinefascia	0	1	0.138092	No	No	No	No	Yes	Yes
Lepidoptera	Zaretis isidora	0	1	0.257803	No	No	No	Yes	Yes	Yes
Lepidoptera	Adelpha plesaure phliassa	1	0	0.0897127	No	No	No	No	No	Yes
Lepidoptera	Amphidecta pignerator pignerator	1	0	0.0606891	No	No	No	No	No	Yes
Lepidoptera	Antirrhea philoctetes avernus	1	0	0.197553	No	No	No	No	Yes	Yes
Lepidoptera	Callicore excelsior michaeli	1	0	0.171786	No	No	No	No	Yes	Yes
Lepidoptera	Chloreuptychia arnaca	1	0	0.117888	No	No	No	No	Yes	Yes
Lepidoptera	Cissia penelope	1	0	0.315428	No	No	Yes	Yes	Yes	Yes
Lepidoptera	Cissia sp.1	1	0	0.0307931	No	No	No	No	No	Yes
Lepidoptera	Cissia sp.2	1	0	0.0606891	No	No	No	No	No	Yes
Lepidoptera	Cissia sp.4	1	0	0.0606891	No	No	No	No	No	Yes
Lepidoptera	Diaethria clymena clymena	1	0	0.0897127	No	No	No	No	No	Yes
Lepidoptera	Ectima thecla lirina	1	0	0.0307931	No	No	No	No	No	Yes
Lepidoptera	Erichthodes sp.1	1	0	0.117888	No	No	No	No	Yes	Yes
Lepidoptera	Eunica monima	1	0	0.246835	No	No	No	Yes	Yes	Yes
Lepidoptera	Eunica viola	1	0	0.222563	No	No	No	Yes	Yes	Yes
Lepidoptera	Euptychia mollina	1	0	0.117888	No	No	No	No	Yes	Yes
Lepidoptera	Hamadryas glauconome glauconome	1	0	0.171786	No	No	No	No	Yes	Yes
Lepidoptera	Magneuptychia fugitiva	1	0	0.145238	No	No	No	No	Yes	Yes
Lepidoptera	Magneuptychia newtoni	1	0	0.0307931	No	No	No	No	No	Yes
Lepidoptera	Magneuptychia sp.2	1	0	0.0307931	No	No	No	No	No	Yes
Lepidoptera	Marpesia themistocles norica	1	0	0.0606891	No	No	No	No	No	Yes
Lepidoptera	Opoptera aorsa hilaris	1	0	0.0307931	No	No	No	No	No	Yes
Lepidoptera	Pareuptychia sp.1	1	0	0.0606891	No	No	No	No	No	Yes
Lepidoptera	Pareuptychia sp.3	1	0	0.0307931	No	No	No	No	No	Yes
Lepidoptera	Pierella amalia	1	0	0.0897127	No	No	No	No	No	Yes
Lepidoptera	Pierella hortona albofasciata	1	0	0.27039	No	No	No	Yes	Yes	Yes
Lepidoptera	Taygetis angulosa	1	0	0.171786	No	No	No	No	Yes	Yes
Lepidoptera	Taygetis uncinata	1	0	0.117888	No	No	No	No	Yes	Yes
Lepidoptera	Temenis pulchra pallidior	1	0	0.0897127	No	No	No	No	No	Yes
Lepidoptera	Adelpha capucinus capucinus	1	1	NA	No	No	No	No	No	No
Lepidoptera	Adelpha iphicleora gortyna	1	1	NA	No	No	No	No	No	No
Lepidoptera	Adelpha malea aethalia	1	1	NA	No	No	No	No	No	No
Lepidoptera	Adelpha mesentina	1	1	NA	No	No	No	No	No	No
Lepidoptera	Agrias claudina sardanapalus	1	1	NA	No	No	No	No	No	No
Lepidoptera	Amphidecta calliomma	1	1	NA	No	No	No	No	No	No
Lepidoptera	Archaeoprepona amphimachus	1	1	NA	No	No	No	No	No	No
Lepidoptera	Archaeoprepona demophon demophon	1	1	NA	No	No	No	No	No	No
Lepidoptera	Archaeoprepona licomedes licomedes	1	1	NA	No	No	No	No	No	No
Lepidoptera	Batesia hypochlora hypoxantha	1	1	NA	No	No	No	No	No	No
Lepidoptera	Bia actorion	1	1	NA	No	No	No	No	No	No
Lepidoptera	Caerois chorinaeus	1	1	NA	No	No	No	No	No	No
Lepidoptera	Caeruleuptychia brixius	1	1	NA	No	No	No	No	No	No
Lepidoptera	Caligo idomeneus idomeneus	1	1	NA	No	No	No	No	No	No
Lepidoptera	Caligo illioneus	1	1	NA	No	No	No	No	No	No
Lepidoptera	Caligo teucer teucer	1	1	NA	No	No	No	No	No	No
Lepidoptera	Callicore cynosura cynosura	1	1	NA	No	No	No	No	No	No
Lepidoptera	Catoblepia berecynthia	1	1	NA	No	No	No	No	No	No
Lepidoptera	Catoblepia soranus	1	1	NA	No	No	No	No	No	No
Lepidoptera	Catonephele acontius acontius	1	1	NA	No	No	No	No	No	No
Lepidoptera	Catonephele numilia numilia	1	1	NA	No	No	No	No	No	No
Lepidoptera	Catonephele salacia	1	1	NA	No	No	No	No	No	No
Lepidoptera	Chloreuptychia agatha	1	1	NA	No	No	No	No	No	No
Lepidoptera	Chloreuptychia chlorimene	1	1	NA	No	No	No	No	No	No
Lepidoptera	Chloreuptychia herseis	1	1	NA	No	No	No	No	No	No
Lepidoptera	Chloreuptychia hewitsonii	1	1	NA	No	No	No	No	No	No
Lepidoptera	Choreuptychia sp.1	1	1	NA	No	No	No	No	No	No
Lepidoptera	Cissia proba	1	1	NA	No	No	No	No	No	No
Lepidoptera	Cissia sp.3	1	1	NA	No	No	No	No	No	No
Lepidoptera	Cithaerias phantoma	1	1	NA	No	No	No	No	No	No
Lepidoptera	Colobura annulata	1	1	NA	No	No	No	No	No	No
Lepidoptera	Colobura dirce dirce	1	1	NA	No	No	No	No	No	No
Lepidoptera	Doxocopa agathina agathina	1	1	NA	No	No	No	No	No	No
Lepidoptera	Dynamine erchia	1	1	NA	No	No	No	No	No	No
Lepidoptera	Eryphanis automedon automedon	1	1	NA	No	No	No	No	No	No
Lepidoptera	Eunica eurota eurota	1	1	NA	No	No	No	No	No	No
Lepidoptera	Eunica orphise	1	1	NA	No	No	No	No	No	No
Lepidoptera	Fountainea ryphea ryphea	1	1	NA	No	No	No	No	No	No
Lepidoptera	Haetera piera negra	1	1	NA	No	No	No	No	No	No
Lepidoptera	Hamadryas arinome arinome	1	1	NA	No	No	No	No	No	No
Lepidoptera	Hamadryas feronia farinulenta	1	1	NA	No	No	No	No	No	No
Lepidoptera	Hamadryas laodamia laodamia	1	1	NA	No	No	No	No	No	No
Lepidoptera	Harjesia griseola	1	1	NA	No	No	No	No	No	No
Lepidoptera	Hermeuptychia hermes	1	1	NA	No	No	No	No	No	No
Lepidoptera	Historis acheronta acheronta	1	1	NA	No	No	No	No	No	No
Lepidoptera	Historis odius	1	1	NA	No	No	No	No	No	No
Lepidoptera	Hypna clytemnestra clytemnestra	1	1	NA	No	No	No	No	No	No
Lepidoptera	Magneuptychia libye	1	1	NA	No	No	No	No	No	No
Lepidoptera	Magneuptychia sp.1	1	1	NA	No	No	No	No	No	No
Lepidoptera	Magneuptychia tricolor tricolor	1	1	NA	No	No	No	No	No	No
Lepidoptera	Marpesia chiron marius	1	1	NA	No	No	No	No	No	No
Lepidoptera	Marpesia orsilochus	1	1	NA	No	No	No	No	No	No
Lepidoptera	Megeuptychia antonoe	1	1	NA	No	No	No	No	No	No
Lepidoptera	Memphis acidalia acidalia	1	1	NA	No	No	No	No	No	No
Lepidoptera	Memphis glauce	1	1	NA	No	No	No	No	No	No
Lepidoptera	Memphis leonida leonida	1	1	NA	No	No	No	No	No	No
Lepidoptera	Memphis oenomais	1	1	NA	No	No	No	No	No	No
Lepidoptera	Morpho achilles achilles	1	1	NA	No	No	No	No	No	No
Lepidoptera	Morpho deidamia neoptolemus	1	1	NA	No	No	No	No	No	No
Lepidoptera	Morpho menelaus terrestris	1	1	NA	No	No	No	No	No	No
Lepidoptera	Nessaea hewitsonii	1	1	NA	No	No	No	No	No	No
Lepidoptera	Nessaea obrinus lesoudieri	1	1	NA	No	No	No	No	No	No
Lepidoptera	Opsiphanes cassiae	1	1	NA	No	No	No	No	No	No
Lepidoptera	Opsiphanes invirae	1	1	NA	No	No	No	No	No	No
Lepidoptera	Opsiphanes quiteria	1	1	NA	No	No	No	No	No	No
Lepidoptera	Paraeuptychia ocirrhoe ocirrhoe	1	1	NA	No	No	No	No	No	No
Lepidoptera	Pierella astyoche	1	1	NA	No	No	No	No	No	No
Lepidoptera	Pierella hyalinus extincta	1	1	NA	No	No	No	No	No	No
Lepidoptera	Pierella lamia	1	1	NA	No	No	No	No	No	No
Lepidoptera	Pierella lena brasiliensis	1	1	NA	No	No	No	No	No	No
Lepidoptera	Posttaygetis penelea	1	1	NA	No	No	No	No	No	No
Lepidoptera	Prepona dexamenus dexamenus	1	1	NA	No	No	No	No	No	No
Lepidoptera	Prepona laertes demodice	1	1	NA	No	No	No	No	No	No
Lepidoptera	Prepona pheridamas	1	1	NA	No	No	No	No	No	No
Lepidoptera	Pseudodebis marpessa	1	1	NA	No	No	No	No	No	No
Lepidoptera	Pseudodebis valentina	1	1	NA	No	No	No	No	No	No
Lepidoptera	Pyrrhogyra amphiro amphiro	1	1	NA	No	No	No	No	No	No
Lepidoptera	Pyrrhogyra crameri nautaca	1	1	NA	No	No	No	No	No	No
Lepidoptera	Pyrrhogyra edocla cuparina	1	1	NA	No	No	No	No	No	No
Lepidoptera	Splendeuptychia purusana	1	1	NA	No	No	No	No	No	No
Lepidoptera	Taygetis cleopatra	1	1	NA	No	No	No	No	No	No
Lepidoptera	Taygetis echo echo	1	1	NA	No	No	No	No	No	No
Lepidoptera	Taygetis kerea	1	1	NA	No	No	No	No	No	No
Lepidoptera	Taygetis laches laches	1	1	NA	No	No	No	No	No	No
Lepidoptera	Taygetis leuctra	1	1	NA	No	No	No	No	No	No
Lepidoptera	Taygetis mermeria	1	1	NA	No	No	No	No	No	No
Lepidoptera	Taygetis rufomarginata	1	1	NA	No	No	No	No	No	No
Lepidoptera	Taygetis sosis	1	1	NA	No	No	No	No	No	No
Lepidoptera	Taygetis sp.1	1	1	NA	No	No	No	No	No	No
Lepidoptera	Taygetis sp.2	1	1	NA	No	No	No	No	No	No
Lepidoptera	Taygetis thamyra	1	1	NA	No	No	No	No	No	No
Lepidoptera	Taygetis virgilia	1	1	NA	No	No	No	No	No	No
Lepidoptera	Temenis laothoe laothoe	1	1	NA	No	No	No	No	No	No
Lepidoptera	Tigridia acesta tapajona	1	1	NA	No	No	No	No	No	No
Lepidoptera	Yphthimoides sp.1	1	1	NA	No	No	No	No	No	No
Lepidoptera	Zaretis itys itys	1	1	NA	No	No	No	No	No	No
Isoptera	Agnatotermes sp.2	0	1	0.108076	No	No	No	No	Yes	Yes
Isoptera	Anoplotermes sp.10	0	1	0.204753	No	No	No	Yes	Yes	Yes
Isoptera	Aparatermes sp.13	0	1	0.204753	No	No	No	Yes	Yes	Yes
Isoptera	Aparatermes sp.8	0	1	0.204753	No	No	No	Yes	Yes	Yes
Isoptera	Calcaritermes rioensis	0	1	0.108076	No	No	No	No	Yes	Yes
Isoptera	Calcaritermes sp.3	0	1	0.108076	No	No	No	No	Yes	Yes
Isoptera	Cavitermes rozeni	0	1	0.204753	No	No	No	Yes	Yes	Yes
Isoptera	Cornitermes sp.4	0	1	0.108076	No	No	No	No	Yes	Yes
Isoptera	Dentispicotermes sp.5	0	1	0.108076	No	No	No	No	Yes	Yes
Isoptera	Dihoploermes sp.1	0	1	0.108076	No	No	No	No	Yes	Yes
Isoptera	Embiratermes sp.3	0	1	0.108076	No	No	No	No	Yes	Yes
Isoptera	Ereymatermes sp.2	0	1	0.204753	No	No	No	Yes	Yes	Yes
Isoptera	Grigiotermes sp.10	0	1	0.204753	No	No	No	Yes	Yes	Yes
Isoptera	Grigiotermes sp.6	0	1	0.108076	No	No	No	No	Yes	Yes
Isoptera	Labiotermes leptothrix	0	1	0.108076	No	No	No	No	Yes	Yes
Isoptera	Labiotermes sp.1	0	1	0.204753	No	No	No	Yes	Yes	Yes
Isoptera	Mapinguaritermes peruanus	0	1	0.204753	No	No	No	Yes	Yes	Yes
Isoptera	Nasutitermes sp.19	0	1	0.108076	No	No	No	No	Yes	Yes
Isoptera	Nasutitermes sp.27	0	1	0.108076	No	No	No	No	Yes	Yes
Isoptera	Nasutitermes surinamensis	0	1	0.108076	No	No	No	No	Yes	Yes
Isoptera	Neocapritermes sp.8	0	1	0.108076	No	No	No	No	Yes	Yes
Isoptera	Orthognathotermes humilis	0	1	0.108076	No	No	No	No	Yes	Yes
Isoptera	Orthognathotermes sp.1	0	1	0.108076	No	No	No	No	Yes	Yes
Isoptera	Paraconvexitermes acangapua	0	1	0.108076	No	No	No	No	Yes	Yes
Isoptera	Rhynchoermes sp.1	0	1	0.108076	No	No	No	No	Yes	Yes
Isoptera	Ruptitermes sp.14	0	1	0.368485	No	No	Yes	Yes	Yes	Yes
Isoptera	Ruptitermes sp.15	0	1	0.108076	No	No	No	No	Yes	Yes
Isoptera	Silvestritermes holmgreni	0	1	0.108076	No	No	No	No	Yes	Yes
Isoptera	Silvestritermes sp.2	0	1	0.108076	No	No	No	No	Yes	Yes
Isoptera	Spinitermes sp.1	0	1	0.108076	No	No	No	No	Yes	Yes
Isoptera	Subulitermes sp.2	0	1	0.108076	No	No	No	No	Yes	Yes
Isoptera	Syntermes parallelus	0	1	0.108076	No	No	No	No	Yes	Yes
Isoptera	Syntermes sp.1	0	1	0.108076	No	No	No	No	Yes	Yes
Isoptera	Syntermes sp.2	0	1	0.108076	No	No	No	No	Yes	Yes
Isoptera	Tetimatermes sp.2	0	1	0.204753	No	No	No	Yes	Yes	Yes
Isoptera	Acangaobitermes krishinai	1	0	0.013067	No	No	No	No	No	Yes
Isoptera	Agnathotermes glaber	1	0	0.0259726	No	No	No	No	No	Yes
Isoptera	Angularitermes coninasus	1	0	0.0259726	No	No	No	No	No	Yes
Isoptera	Anhangatermes sp.1	1	0	0.013067	No	No	No	No	No	Yes
Isoptera	Anoplotermes sp.7	1	0	0.013067	No	No	No	No	No	Yes
Isoptera	Armiermes sp.1	1	0	0.013067	No	No	No	No	No	Yes
Isoptera	Atlantitermes sp.8	1	0	0.0387186	No	No	No	No	No	Yes
Isoptera	Atlantitermes sp.9	1	0	0.013067	No	No	No	No	No	Yes
Isoptera	Caetetermes sp.1	1	0	0.013067	No	No	No	No	No	Yes
Isoptera	Calcaritermes sp.2	1	0	0.013067	No	No	No	No	No	Yes
Isoptera	Cavitermes tuberosus	1	0	0.013067	No	No	No	No	No	Yes
Isoptera	Coendutermes sp.1	1	0	0.013067	No	No	No	No	No	Yes
Isoptera	Corniermes sp.1	1	0	0.013067	No	No	No	No	No	Yes
Isoptera	Cornitermes bolivianus	1	0	0.0387186	No	No	No	No	No	Yes
Isoptera	Dentispicotermes sp.1	1	0	0.013067	No	No	No	No	No	Yes
Isoptera	Dentispicotermes sp.2	1	0	0.013067	No	No	No	No	No	Yes
Isoptera	Embiratermes sp.1	1	0	0.013067	No	No	No	No	No	Yes
Isoptera	Embiratermes spissus	1	0	0.013067	No	No	No	No	No	Yes
Isoptera	Glyptotermes sp.1	1	0	0.013067	No	No	No	No	No	Yes
Isoptera	Grigiotermes sp.4	1	0	0.013067	No	No	No	No	No	Yes
Isoptera	Grigiotermes sp.5	1	0	0.013067	No	No	No	No	No	Yes
Isoptera	Grigiotermes sp.9	1	0	0.0387186	No	No	No	No	No	Yes
Isoptera	Labioermes sp.1	1	0	0.013067	No	No	No	No	No	Yes
Isoptera	Labiotermes guasu	1	0	0.013067	No	No	No	No	No	Yes
Isoptera	Nasutitermes macrocephalus	1	0	0.0259726	No	No	No	No	No	Yes
Isoptera	Nasutitermes peruanus	1	0	0.0513071	No	No	No	No	No	Yes
Isoptera	Nasutitermes robustus	1	0	0.0387186	No	No	No	No	No	Yes
Isoptera	Nasutitermes sp.10	1	0	0.013067	No	No	No	No	No	Yes
Isoptera	Nasutitermes sp.15	1	0	0.0259726	No	No	No	No	No	Yes
Isoptera	Nasutitermes sp.4	1	0	0.013067	No	No	No	No	No	Yes
Isoptera	Neocapritermes sp.4	1	0	0.0387186	No	No	No	No	No	Yes
Isoptera	Neocapritermes sp.5	1	0	0.0259726	No	No	No	No	No	Yes
Isoptera	Neocapritermes sp.7	1	0	0.013067	No	No	No	No	No	Yes
Isoptera	Neocapritermes sp.9	1	0	0.013067	No	No	No	No	No	Yes
Isoptera	Neocapritermes talpoides	1	0	0.013067	No	No	No	No	No	Yes
Isoptera	Paracurviermes sp.1	1	0	0.013067	No	No	No	No	No	Yes
Isoptera	Paracurvitermes manni	1	0	0.013067	No	No	No	No	No	Yes
Isoptera	Rhinotermes hispidus	1	0	0.0259726	No	No	No	No	No	Yes
Isoptera	Roundiermes sp.1	1	0	0.0259726	No	No	No	No	No	Yes
Isoptera	Rugiermes sp.1	1	0	0.013067	No	No	No	No	No	Yes
Isoptera	Rugiermes sp.2	1	0	0.0259726	No	No	No	No	No	Yes
Isoptera	Rugitermes sp.1	1	0	0.013067	No	No	No	No	No	Yes
Isoptera	Ruptitermes sp.4	1	0	0.013067	No	No	No	No	No	Yes
Isoptera	Syntermes longiceps	1	0	0.0259726	No	No	No	No	No	Yes
Isoptera	Syntermes sp.4	1	0	0.013067	No	No	No	No	No	Yes
Isoptera	Syntermes sp.5	1	0	0.013067	No	No	No	No	No	Yes
Isoptera	Uncitermes sp.1	1	0	0.013067	No	No	No	No	No	Yes
Isoptera	Velocitermes sp.1	1	0	0.0387186	No	No	No	No	No	Yes
Isoptera	Alaniermes sp.2	1	1	NA	No	No	No	No	No	No
Isoptera	Angularitermes nasutissimus	1	1	NA	No	No	No	No	No	No
Isoptera	Anoplotermes sp.5	1	1	NA	No	No	No	No	No	No
Isoptera	Anoplotermes sp.6	1	1	NA	No	No	No	No	No	No
Isoptera	Anoplotermes sp.8	1	1	NA	No	No	No	No	No	No
Isoptera	Aparatermes sp.11	1	1	NA	No	No	No	No	No	No
Isoptera	Aparatermes sp.12	1	1	NA	No	No	No	No	No	No
Isoptera	Aparatermes sp.14	1	1	NA	No	No	No	No	No	No
Isoptera	Aparatermes sp.5	1	1	NA	No	No	No	No	No	No
Isoptera	Aparatermes sp.6	1	1	NA	No	No	No	No	No	No
Isoptera	Aparatermes sp.7	1	1	NA	No	No	No	No	No	No
Isoptera	Aparatermes sp.9	1	1	NA	No	No	No	No	No	No
Isoptera	Armitermes euamignathus	1	1	NA	No	No	No	No	No	No
Isoptera	Armitermes holmgreni	1	1	NA	No	No	No	No	No	No
Isoptera	Armitermes minutus	1	1	NA	No	No	No	No	No	No
Isoptera	Armitermes peruanus	1	1	NA	No	No	No	No	No	No
Isoptera	Atlantitermes oculatissimus	1	1	NA	No	No	No	No	No	No
Isoptera	Atlantitermes snyderi	1	1	NA	No	No	No	No	No	No
Isoptera	Atlantitermes sp.5	1	1	NA	No	No	No	No	No	No
Isoptera	Atlantitermes sp.6	1	1	NA	No	No	No	No	No	No
Isoptera	Atlantitermes sp.7	1	1	NA	No	No	No	No	No	No
Isoptera	Caetetermes taquarussu	1	1	NA	No	No	No	No	No	No
Isoptera	Coatitermes clevelandi	1	1	NA	No	No	No	No	No	No
Isoptera	Coatitermes kartaboensis	1	1	NA	No	No	No	No	No	No
Isoptera	Coatitermes sp.2	1	1	NA	No	No	No	No	No	No
Isoptera	Coatitermes sp.3	1	1	NA	No	No	No	No	No	No
Isoptera	Constrictotermes cavifrons	1	1	NA	No	No	No	No	No	No
Isoptera	Convexitermes convexifrons	1	1	NA	No	No	No	No	No	No
Isoptera	Coptotermes testaceus	1	1	NA	No	No	No	No	No	No
Isoptera	Cornicapritermes mucronatus	1	1	NA	No	No	No	No	No	No
Isoptera	Cornitermes ovatus	1	1	NA	No	No	No	No	No	No
Isoptera	Cornitermes pilosus	1	1	NA	No	No	No	No	No	No
Isoptera	Cornitermes pugnax	1	1	NA	No	No	No	No	No	No
Isoptera	Cornitermes sp.2	1	1	NA	No	No	No	No	No	No
Isoptera	Cornitermes sp.3	1	1	NA	No	No	No	No	No	No
Isoptera	Cornitermes weberi	1	1	NA	No	No	No	No	No	No
Isoptera	Crepititermes verruculosus	1	1	NA	No	No	No	No	No	No
Isoptera	Curvitermes odontognathus	1	1	NA	No	No	No	No	No	No
Isoptera	Cylindrotermes flangiatus	1	1	NA	No	No	No	No	No	No
Isoptera	Cylindrotermes parvignathus	1	1	NA	No	No	No	No	No	No
Isoptera	Cyranotermes karipuna	1	1	NA	No	No	No	No	No	No
Isoptera	Cyrilliotermes angulariceps	1	1	NA	No	No	No	No	No	No
Isoptera	Dihoplotermes sp.1	1	1	NA	No	No	No	No	No	No
Isoptera	Dolichorhinotermes latilabrum	1	1	NA	No	No	No	No	No	No
Isoptera	Dolichorhinotermes longilabius	1	1	NA	No	No	No	No	No	No
Isoptera	Dolichorhinotermes sp.1	1	1	NA	No	No	No	No	No	No
Isoptera	Embiratermes ignotus	1	1	NA	No	No	No	No	No	No
Isoptera	Embiratermes latidens	1	1	NA	No	No	No	No	No	No
Isoptera	Embiratermes neotenicus	1	1	NA	No	No	No	No	No	No
Isoptera	Embiratermes sp.2	1	1	NA	No	No	No	No	No	No
Isoptera	Ereymatermes sp.1	1	1	NA	No	No	No	No	No	No
Isoptera	Genuotermes spinifer	1	1	NA	No	No	No	No	No	No
Isoptera	Heterotermes tenuis	1	1	NA	No	No	No	No	No	No
Isoptera	Labiotermes labralis	1	1	NA	No	No	No	No	No	No
Isoptera	Labiotermes pelliceus	1	1	NA	No	No	No	No	No	No
Isoptera	Microcerotermes sp.2	1	1	NA	No	No	No	No	No	No
Isoptera	Nasuiermes sp.7	1	1	NA	No	No	No	No	No	No
Isoptera	Nasutitermes acangussu	1	1	NA	No	No	No	No	No	No
Isoptera	Nasutitermes banksi	1	1	NA	No	No	No	No	No	No
Isoptera	Nasutitermes bivalens	1	1	NA	No	No	No	No	No	No
Isoptera	Nasutitermes callimorphus	1	1	NA	No	No	No	No	No	No
Isoptera	Nasutitermes corniger	1	1	NA	No	No	No	No	No	No
Isoptera	Nasutitermes ephratae	1	1	NA	No	No	No	No	No	No
Isoptera	Nasutitermes gaigei	1	1	NA	No	No	No	No	No	No
Isoptera	Nasutitermes globiceps	1	1	NA	No	No	No	No	No	No
Isoptera	Nasutitermes guayanae	1	1	NA	No	No	No	No	No	No
Isoptera	Nasutitermes sp.13	1	1	NA	No	No	No	No	No	No
Isoptera	Nasutitermes sp.18	1	1	NA	No	No	No	No	No	No
Isoptera	Nasutitermes sp.21	1	1	NA	No	No	No	No	No	No
Isoptera	Nasutitermes sp.3	1	1	NA	No	No	No	No	No	No
Isoptera	Nasutitermes sp.6	1	1	NA	No	No	No	No	No	No
Isoptera	Nasutitermes sp.9	1	1	NA	No	No	No	No	No	No
Isoptera	Nasutitermes wheeleri	1	1	NA	No	No	No	No	No	No
Isoptera	Neocapritermes longinotus	1	1	NA	No	No	No	No	No	No
Isoptera	Neocapritermes opacus	1	1	NA	No	No	No	No	No	No
Isoptera	Neocapritermes pumilis	1	1	NA	No	No	No	No	No	No
Isoptera	Neocapritermes sp.1	1	1	NA	No	No	No	No	No	No
Isoptera	Neocapritermes sp.3	1	1	NA	No	No	No	No	No	No
Isoptera	Neocapritermes talpa	1	1	NA	No	No	No	No	No	No
Isoptera	Neocapritermes taracua	1	1	NA	No	No	No	No	No	No
Isoptera	Neocapritermes unicornis	1	1	NA	No	No	No	No	No	No
Isoptera	Neocapritermes utiariti	1	1	NA	No	No	No	No	No	No
Isoptera	Neoermes sp.1	1	1	NA	No	No	No	No	No	No
Isoptera	Planicapritermes longilabrum	1	1	NA	No	No	No	No	No	No
Isoptera	Planicapritermes planiceps	1	1	NA	No	No	No	No	No	No
Isoptera	Rhinotermes marginalis	1	1	NA	No	No	No	No	No	No
Isoptera	Rhinotermes sp.1	1	1	NA	No	No	No	No	No	No
Isoptera	Rhynchotermes sp.1	1	1	NA	No	No	No	No	No	No
Isoptera	Rotunditermes bragantinus	1	1	NA	No	No	No	No	No	No
Isoptera	Ruptitermes arboreus	1	1	NA	No	No	No	No	No	No
Isoptera	Ruptitermes sp.10	1	1	NA	No	No	No	No	No	No
Isoptera	Ruptitermes sp.11	1	1	NA	No	No	No	No	No	No
Isoptera	Ruptitermes sp.13	1	1	NA	No	No	No	No	No	No
Isoptera	Ruptitermes sp.5	1	1	NA	No	No	No	No	No	No
Isoptera	Ruptitermes sp.6	1	1	NA	No	No	No	No	No	No
Isoptera	Ruptitermes sp.8	1	1	NA	No	No	No	No	No	No
Isoptera	Silvestritermes sp.1	1	1	NA	No	No	No	No	No	No
Isoptera	Spinitermes longiceps	1	1	NA	No	No	No	No	No	No
Isoptera	Subulitermes baileyi	1	1	NA	No	No	No	No	No	No
Isoptera	Subulitermes microsoma	1	1	NA	No	No	No	No	No	No
Isoptera	Syntermes aculeosus	1	1	NA	No	No	No	No	No	No
Isoptera	Syntermes molestus	1	1	NA	No	No	No	No	No	No
Isoptera	Syntermes peruanus	1	1	NA	No	No	No	No	No	No
Isoptera	Syntermes sp.3	1	1	NA	No	No	No	No	No	No
Isoptera	Syntermes spinosus	1	1	NA	No	No	No	No	No	No
Isoptera	Syntermes tanygnathus	1	1	NA	No	No	No	No	No	No
Isoptera	Termes sp.1	1	1	NA	No	No	No	No	No	No
Isoptera	Triangularitermes triangulariceps	1	1	NA	No	No	No	No	No	No
Isoptera	Uncitermes teevani	1	1	NA	No	No	No	No	No	No
Isoptera	Velocitermes sp.2	1	1	NA	No	No	No	No	No	No
Isoptera	Velocitermes sp.3	1	1	NA	No	No	No	No	No	No
Orthoptera	Abila bolivari	0	1	0.0488301	No	No	No	No	No	Yes
Orthoptera	Amblytropidia australis	0	1	0.0953895	No	No	No	No	No	Yes
Orthoptera	Amblytropidia minor	0	1	0.0488301	No	No	No	No	No	Yes
Orthoptera	Chloropseustes rondoniae	0	1	0.0488301	No	No	No	No	No	Yes
Orthoptera	Coscineuta sp.	0	1	0.0488301	No	No	No	No	No	Yes
Orthoptera	Euplectrotettix costistriga	0	1	0.0488301	No	No	No	No	No	Yes
Orthoptera	Haroldgrantia lignosa	0	1	0.0488301	No	No	No	No	No	Yes
Orthoptera	Helolampis mellipes	0	1	0.0488301	No	No	No	No	No	Yes
Orthoptera	Notopomala glaucipes	0	1	0.0953895	No	No	No	No	No	Yes
Orthoptera	Ommalotettix obliquus	0	1	0.0488301	No	No	No	No	No	Yes
Orthoptera	Oxybleptella sagitta	0	1	0.0488301	No	No	No	No	No	Yes
Orthoptera	Procolpia cyanoptera	0	1	0.139778	No	No	No	No	Yes	Yes
Orthoptera	Rhopsotettix consummates	0	1	0.0488301	No	No	No	No	No	Yes
Orthoptera	Ronderosia bergii	0	1	0.0953895	No	No	No	No	No	Yes
Orthoptera	Trybliophorus peruvianus	0	1	0.182093	No	No	No	No	Yes	Yes
Orthoptera	Xiphiola cyanoptera	0	1	0.0488301	No	No	No	No	No	Yes
Orthoptera	Adrolampis contumax	1	0	0.0488301	No	No	No	No	No	Yes
Orthoptera	Agriacris auripennis	1	0	0.0488301	No	No	No	No	No	Yes
Orthoptera	Amblytropidia corrugate	1	0	0.222425	No	No	No	Yes	Yes	Yes
Orthoptera	Amblytropidia sola	1	0	0.0488301	No	No	No	No	No	Yes
Orthoptera	Baecris punctulatus	1	0	0.139778	No	No	No	No	Yes	Yes
Orthoptera	Chariacris violacea	1	0	0.0488301	No	No	No	No	No	Yes
Orthoptera	Chloropseustes leucotylus	1	0	0.0488301	No	No	No	No	No	Yes
Orthoptera	Cornops aquaticum	1	0	0.0953895	No	No	No	No	No	Yes
Orthoptera	Coryacris angustipennis	1	0	0.0488301	No	No	No	No	No	Yes
Orthoptera	Cylindrotettix obscurus	1	0	0.139778	No	No	No	No	Yes	Yes
Orthoptera	Cylindrotettix uniformis	1	0	0.0488301	No	No	No	No	No	Yes
Orthoptera	Descampsacris serrulatum	1	0	0.139778	No	No	No	No	Yes	Yes
Orthoptera	Eurostacris sp.	1	0	0.0488301	No	No	No	No	No	Yes
Orthoptera	Liebermannacris dorsualis	1	0	0.139778	No	No	No	No	Yes	Yes
Orthoptera	Marellia remipes	1	0	0.0488301	No	No	No	No	No	Yes
Orthoptera	Ommatolampis perspicillata	1	0	0.139778	No	No	No	No	Yes	Yes
Orthoptera	Ommexecha virens	1	0	0.139778	No	No	No	No	Yes	Yes
Orthoptera	Ophthalmolampis indomita	1	0	0.0488301	No	No	No	No	No	Yes
Orthoptera	Parapellopedon uniformis	1	0	0.0488301	No	No	No	No	No	Yes
Orthoptera	Parasitalces sexnotata	1	0	0.0488301	No	No	No	No	No	Yes
Orthoptera	Paropaon laevifrons	1	0	0.0488301	No	No	No	No	No	Yes
Orthoptera	Pellopedon brunneum	1	0	0.0488301	No	No	No	No	No	Yes
Orthoptera	Pseudonautia latebrosa	1	0	0.0488301	No	No	No	No	No	Yes
Orthoptera	Pseudoscopas sp.2	1	0	0.0488301	No	No	No	No	No	Yes
Orthoptera	Rhammatocerus pictus	1	0	0.139778	No	No	No	No	Yes	Yes
Orthoptera	Salvadoracris nigritus	1	0	0.0488301	No	No	No	No	No	Yes
Orthoptera	Schistocerca flavofasciata	1	0	0.182093	No	No	No	No	Yes	Yes
Orthoptera	Spathalium audouini	1	0	0.0488301	No	No	No	No	No	Yes
Orthoptera	Stenopola bohlsii	1	0	0.0953895	No	No	No	No	No	Yes
Orthoptera	Stenopola sp.	1	0	0.0488301	No	No	No	No	No	Yes
Orthoptera	Stenopola tigris	1	0	0.139778	No	No	No	No	Yes	Yes
Orthoptera	Tucayaca gracilis	1	0	0.0488301	No	No	No	No	No	Yes
Orthoptera	Xyleus modestus	1	0	0.0488301	No	No	No	No	No	Yes
Orthoptera	Zygoclistron thachystictum	1	0	0.182093	No	No	No	No	Yes	Yes
Orthoptera	Abracris dilecta	1	1	NA	No	No	No	No	No	No
Orthoptera	Abracris flavolineata	1	1	NA	No	No	No	No	No	No
Orthoptera	Adrolampis maculicrus	1	1	NA	No	No	No	No	No	No
Orthoptera	Allotruxalis gracilis	1	1	NA	No	No	No	No	No	No
Orthoptera	Amblytropidia robusta	1	1	NA	No	No	No	No	No	No
Orthoptera	Anablysis longicerca	1	1	NA	No	No	No	No	No	No
Orthoptera	Clematodina eckardtiana	1	1	NA	No	No	No	No	No	No
Orthoptera	Colpolopha biloba	1	1	NA	No	No	No	No	No	No
Orthoptera	Colpolopha latipennis	1	1	NA	No	No	No	No	No	No
Orthoptera	Colpolopha waehneri	1	1	NA	No	No	No	No	No	No
Orthoptera	Copiocera prasina	1	1	NA	No	No	No	No	No	No
Orthoptera	Cornops frenatum	1	1	NA	No	No	No	No	No	No
Orthoptera	Cylindrotettix chacoensis	1	1	NA	No	No	No	No	No	No
Orthoptera	Cylindrotettix orientalis	1	1	NA	No	No	No	No	No	No
Orthoptera	Cylindrotettix santarosae	1	1	NA	No	No	No	No	No	No
Orthoptera	Dichroplus misionensis	1	1	NA	No	No	No	No	No	No
Orthoptera	Dichroplus sp.	1	1	NA	No	No	No	No	No	No
Orthoptera	Episomacris collaris	1	1	NA	No	No	No	No	No	No
Orthoptera	Episomacris tarsata	1	1	NA	No	No	No	No	No	No
Orthoptera	Eumastacops nemorivaga	1	1	NA	No	No	No	No	No	No
Orthoptera	Eusitalces vittatus	1	1	NA	No	No	No	No	No	No
Orthoptera	Eutryxalis filata	1	1	NA	No	No	No	No	No	No
Orthoptera	Leptysmina amazonica	1	1	NA	No	No	No	No	No	No
Orthoptera	Locheuma brunneri	1	1	NA	No	No	No	No	No	No
Orthoptera	Lysacris festae	1	1	NA	No	No	No	No	No	No
Orthoptera	Maculiparia annulicornis	1	1	NA	No	No	No	No	No	No
Orthoptera	Metaleptea brevicornis	1	1	NA	No	No	No	No	No	No
Orthoptera	Nautia sp.	1	1	NA	No	No	No	No	No	No
Orthoptera	Omura congrua	1	1	NA	No	No	No	No	No	No
Orthoptera	Ophthalmolampis colibri	1	1	NA	No	No	No	No	No	No
Orthoptera	Ophthalmolampis occultata	1	1	NA	No	No	No	No	No	No
Orthoptera	Ophthalmolampis putida	1	1	NA	No	No	No	No	No	No
Orthoptera	Orphula annectens	1	1	NA	No	No	No	No	No	No
Orthoptera	Orphulella concinnula	1	1	NA	No	No	No	No	No	No
Orthoptera	Orphulella punctata	1	1	NA	No	No	No	No	No	No
Orthoptera	Orphulina pulchella	1	1	NA	No	No	No	No	No	No
Orthoptera	Orthoscapheus coryaceus	1	1	NA	No	No	No	No	No	No
Orthoptera	Parascopas sp.	1	1	NA	No	No	No	No	No	No
Orthoptera	Paulinia acuminata	1	1	NA	No	No	No	No	No	No
Orthoptera	Peruvia nigromarginata	1	1	NA	No	No	No	No	No	No
Orthoptera	Phaeoparia lineaalba	1	1	NA	No	No	No	No	No	No
Orthoptera	Phaeoparia rondoni	1	1	NA	No	No	No	No	No	No
Orthoptera	Phaeoparia tingomariae	1	1	NA	No	No	No	No	No	No
Orthoptera	Poecilocloeus amazonicus	1	1	NA	No	No	No	No	No	No
Orthoptera	Prionolopha serrata	1	1	NA	No	No	No	No	No	No
Orthoptera	Procolpia minor	1	1	NA	No	No	No	No	No	No
Orthoptera	Propedies bilobus	1	1	NA	No	No	No	No	No	No
Orthoptera	Proscopia bivittata	1	1	NA	No	No	No	No	No	No
Orthoptera	Pseudonautia geniculata	1	1	NA	No	No	No	No	No	No
Orthoptera	Pseudonautia remota	1	1	NA	No	No	No	No	No	No
Orthoptera	Pseudoscopas sp.1	1	1	NA	No	No	No	No	No	No
Orthoptera	Psiloscirtus flavipes	1	1	NA	No	No	No	No	No	No
Orthoptera	Psiloscirtus olivaceus	1	1	NA	No	No	No	No	No	No
Orthoptera	Rhytidochrota sp.	1	1	NA	No	No	No	No	No	No
Orthoptera	Schistocerca cancellata	1	1	NA	No	No	No	No	No	No
Orthoptera	Scotussa sp.	1	1	NA	No	No	No	No	No	No
Orthoptera	Sitalces volxemi	1	1	NA	No	No	No	No	No	No
Orthoptera	Syntomacris sp.	1	1	NA	No	No	No	No	No	No
Orthoptera	Syntomacris viridipes	1	1	NA	No	No	No	No	No	No
Orthoptera	Tetrataenia surinama	1	1	NA	No	No	No	No	No	No
Orthoptera	Tetrix subulata	1	1	NA	No	No	No	No	No	No
Orthoptera	Tropidacris collaris	1	1	NA	No	No	No	No	No	No
Orthoptera	Trybliophorus elegans	1	1	NA	No	No	No	No	No	No
Orthoptera	Vilerna aeneooculata	1	1	NA	No	No	No	No	No	No
Orthoptera	Vilerna rugulosa	1	1	NA	No	No	No	No	No	No
Orthoptera	Xyleus attenuatus	1	1	NA	No	No	No	No	No	No
Orthoptera	Xyleus discoideus	1	1	NA	No	No	No	No	No	No
